# Supplementary material for: A comparison of perceptions of nuts between the general public, dietitians, general practitioners, and nurses
Source: PeerJ. 2018 Sep 11;6:e5500. doi: 10.7717/peerj.5500 (PMC6138036; doi:10.7717/peerj.5500)
Supplement: Supplemental Information 1 [file peerj-06-5500-s001.xls]

## Sheet: Sheet1
survey_group	years_in_practice	age	sex	prioritised_ethnicity	in_employment	highest_education	healthy	low_calories	high_protein	low_vitamins_minerals	high_fat	low_fibre	high_antioxidants	naturally_high_sodium	some_high_selenium	some_high_iron	filling	cause_weight_gain	increase_cholesterol	increase_CVD_risk	lower_diabetes_risk	if_feel_better	if_healthier	if_more_nutrients	if_calories_needed	if_fibre_needed	if_balance_fats	if_recipes	if_more_available	if_more_affordable	if_more_flavour	if_lower_fat	if_lower_calories	if_doctor_advised	if_dietitian_advised	moregp	morepn	moredt	lessgp	lesspn	lessdt	maintaingp	maintainpn	maintaindt	nottalk	notseen	if_too_many_calories	if_too_much_fat	if_gain_weight
dietitian	25	49	female	4 Asian	yes	Post-secondary	agree	disagree	agree	disagree	agree	disagree	agree	disagree	agree	neither agree nor disagree	agree	agree	disagree	disagree	disagree
dietitian	6	36	female	1 European	yes	Post-secondary	agree	strongly disagree	agree	strongly disagree	agree	disagree	i don't know	strongly disagree	strongly agree	disagree	agree	disagree	strongly disagree	strongly disagree	neither agree nor disagree
dietitian	11	34	female	1 European	yes	Post-secondary	strongly agree	strongly disagree	agree	strongly disagree	strongly agree	strongly disagree	agree	disagree	strongly agree	i don't know	agree	disagree	strongly disagree	strongly disagree	i don't know
dietitian	3	25	female	2 Maori	yes	Post-secondary	agree	disagree	agree	disagree	agree	strongly disagree	neither agree nor disagree	neither agree nor disagree	agree	neither agree nor disagree	neither agree nor disagree	neither agree nor disagree	disagree	disagree	neither agree nor disagree
dietitian	24	48	female	1 European	yes	Post-secondary	agree	disagree	agree	strongly disagree	agree	strongly disagree	agree	disagree	strongly agree	neither agree nor disagree	strongly agree	neither agree nor disagree	disagree	disagree	neither agree nor disagree
dietitian	40	69	female	1 European	yes	Post-secondary	agree	disagree	agree	neither agree nor disagree	agree	agree	agree	strongly disagree	strongly agree	agree	agree	disagree	disagree	disagree	agree
dietitian	1	25	female	1 European	yes	Post-secondary	agree	strongly disagree	strongly agree	disagree	strongly agree	disagree	i don't know	disagree	strongly agree	i don't know	strongly agree	disagree	strongly disagree	strongly disagree	agree
dietitian	5	27	male	1 European	yes	Post-secondary	agree	strongly disagree	strongly agree	strongly disagree	strongly agree	disagree	agree	neither agree nor disagree	strongly agree	neither agree nor disagree	strongly agree	neither agree nor disagree	neither agree nor disagree	disagree	neither agree nor disagree
dietitian	9	33	female	1 European	yes	Post-secondary	strongly agree	strongly disagree	strongly agree	neither agree nor disagree	agree	neither agree nor disagree	agree	strongly disagree	agree	agree	strongly agree	disagree	disagree	strongly disagree	disagree
dietitian	13	39	female	1 European	yes	Post-secondary	agree	strongly disagree	agree	strongly disagree	strongly agree	disagree	agree	strongly disagree	strongly agree	agree	disagree	disagree	strongly disagree	disagree	i don't know
dietitian	14	38	female	1 European	yes	Post-secondary	strongly agree	disagree	agree	strongly disagree	agree	disagree	agree	disagree	strongly agree	neither agree nor disagree	agree	disagree	disagree	disagree	agree
dietitian	9	31	female	1 European	yes	Post-secondary	strongly agree	strongly disagree	agree	strongly disagree	strongly agree	strongly disagree	strongly agree	strongly disagree	strongly agree	agree	strongly agree	strongly disagree	strongly disagree	strongly disagree	strongly agree
dietitian	5	29	male	1 European	yes	Post-secondary	agree	strongly disagree	agree	disagree	agree	disagree	agree	strongly disagree	strongly agree	agree	disagree	neither agree nor disagree	disagree	disagree	agree
dietitian	38	64	female	6 Other/not stated	yes	Post-secondary	neither agree nor disagree	strongly disagree	agree	disagree	strongly agree	strongly disagree	agree	strongly disagree	strongly agree	disagree	agree	neither agree nor disagree	strongly disagree	strongly disagree	neither agree nor disagree
dietitian	10	44	female	1 European	yes	Post-secondary	strongly agree	disagree	agree	strongly disagree	strongly agree	disagree	agree	strongly disagree	strongly agree	i don't know	strongly agree	disagree	disagree	strongly disagree	agree
dietitian	1	30	female	1 European	yes	Post-secondary	strongly agree	strongly disagree	strongly agree	strongly disagree	strongly agree	strongly disagree	strongly agree	strongly disagree	strongly agree	strongly agree	strongly agree	disagree	strongly disagree	strongly disagree	neither agree nor disagree
dietitian	13	44	female	1 European	yes	Post-secondary	agree	disagree	agree	neither agree nor disagree	agree	disagree	neither agree nor disagree	disagree	agree	neither agree nor disagree	agree	neither agree nor disagree	disagree	disagree	neither agree nor disagree
dietitian	7	29	female	1 European	yes	Post-secondary	strongly agree	strongly disagree	disagree	strongly disagree	strongly agree	strongly disagree	agree	disagree	strongly agree	i don't know	agree	disagree	strongly disagree	strongly disagree	disagree
dietitian	26	49	female	1 European	yes	Post-secondary	agree	disagree	agree	disagree	agree	disagree	agree	agree	agree	agree	neither agree nor disagree	disagree	disagree	disagree	neither agree nor disagree
dietitian	8	31	female	4 Asian	yes	Post-secondary	agree	strongly disagree	agree	strongly disagree	strongly agree	agree	agree	disagree	strongly agree	agree	agree	agree	disagree	strongly disagree	i don't know
dietitian	30	55	female	1 European	yes	Post-secondary	agree	strongly disagree	strongly agree	strongly disagree	strongly agree	strongly disagree	agree	neither agree nor disagree	strongly agree	strongly agree	strongly agree	neither agree nor disagree	disagree	disagree	agree
dietitian	10	40	male	6 Other/not stated	yes	Post-secondary	agree	disagree	agree	disagree	agree	disagree	neither agree nor disagree	disagree	strongly agree	agree	agree	neither agree nor disagree	disagree	disagree	neither agree nor disagree
dietitian	36	60	female	1 European	yes	Post-secondary	strongly agree	strongly disagree	strongly agree	strongly disagree	strongly agree	strongly disagree	i don't know	disagree	strongly agree	disagree	strongly agree	disagree	strongly disagree	strongly disagree	strongly agree
dietitian	2.5	29	female	1 European	yes	Post-secondary	strongly agree	disagree	agree	disagree	agree	disagree	strongly agree	disagree	strongly agree	i don't know	agree	neither agree nor disagree	disagree	disagree	agree
dietitian	12.5	43	female	1 European	yes	Post-secondary	strongly agree	strongly disagree	neither agree nor disagree	strongly disagree	strongly agree	disagree	neither agree nor disagree	strongly disagree	strongly agree	neither agree nor disagree	strongly agree	disagree	strongly disagree	strongly disagree	agree
dietitian	20	44	female	1 European	yes	Post-secondary	strongly agree	strongly disagree	agree	strongly disagree	strongly agree	strongly disagree	agree	strongly disagree	strongly agree	neither agree nor disagree	strongly agree	disagree	strongly disagree	strongly disagree	agree
dietitian	2	24	female	1 European	yes	Post-secondary	agree	disagree	strongly agree	strongly disagree	agree	strongly disagree	agree	strongly disagree	i don't know	agree	agree	disagree	strongly disagree	strongly disagree	neither agree nor disagree
dietitian	3	37	female	1 European	yes	Post-secondary	strongly agree	strongly disagree	agree	disagree	agree	disagree	i don't know	disagree	agree	disagree	agree	disagree	disagree	strongly disagree	agree
dietitian	13	36	female	2 Maori	yes	Post-secondary	strongly agree	strongly disagree	strongly agree	strongly disagree	strongly disagree	strongly disagree	strongly agree	strongly agree	strongly agree	agree	agree	strongly disagree	strongly disagree	strongly disagree	agree
dietitian	4	27	female	1 European	yes	Post-secondary	agree	strongly disagree	agree	disagree	agree	disagree	strongly agree	disagree	strongly agree	agree	agree	disagree	strongly disagree	strongly disagree	neither agree nor disagree
dietitian	20	44	female	1 European	yes	Post-secondary	strongly agree	strongly disagree	agree	strongly disagree	strongly agree	disagree	neither agree nor disagree	strongly disagree	strongly agree	disagree	strongly agree	neither agree nor disagree	agree	disagree	neither agree nor disagree
dietitian	34	58	female	1 European	yes	Post-secondary	strongly agree	strongly disagree	strongly agree	strongly disagree	strongly agree	strongly disagree	strongly agree	disagree	strongly agree	strongly agree	strongly agree	neither agree nor disagree	strongly disagree	strongly disagree	neither agree nor disagree
dietitian	14	39	female	1 European	yes	Post-secondary	strongly agree	strongly disagree	agree	strongly disagree	agree	strongly disagree	agree	disagree	agree	neither agree nor disagree	agree	disagree	strongly disagree	strongly disagree	neither agree nor disagree
dietitian	4	27	female	1 European	yes	Post-secondary	agree	strongly disagree	strongly agree	strongly disagree	strongly agree	disagree	agree	strongly disagree	strongly agree	strongly disagree	strongly agree	neither agree nor disagree	disagree	strongly disagree	neither agree nor disagree
dietitian	11	39	female	1 European	yes	Post-secondary	agree	strongly disagree	agree	strongly disagree	agree	strongly disagree	agree	strongly disagree	strongly agree	disagree	strongly agree	neither agree nor disagree	strongly disagree	strongly disagree	agree
dietitian	20	47	female	1 European	yes	Post-secondary	strongly agree	disagree	agree	disagree	agree	strongly disagree	neither agree nor disagree	disagree	strongly agree	i don't know	strongly agree	disagree	disagree	disagree	neither agree nor disagree
dietitian	13	37	female	1 European	yes	Post-secondary	agree	disagree	agree	neither agree nor disagree	agree	neither agree nor disagree	disagree	disagree	neither agree nor disagree	disagree	neither agree nor disagree	neither agree nor disagree	disagree	disagree	neither agree nor disagree
dietitian	40	62	female	1 European	yes	Post-secondary	agree	neither agree nor disagree	neither agree nor disagree	disagree	agree	disagree	disagree	neither agree nor disagree	agree	neither agree nor disagree	agree	neither agree nor disagree	disagree	disagree	agree
dietitian	1.5	33	female	1 European	yes	Post-secondary	agree	disagree	agree	disagree	agree	disagree	i don't know	disagree	agree	i don't know	agree	neither agree nor disagree	disagree	disagree	neither agree nor disagree
dietitian			female	1 European	yes	Post-secondary	agree	strongly disagree	strongly agree	strongly disagree	strongly agree	strongly disagree	agree	strongly disagree	agree	disagree	agree	neither agree nor disagree	strongly disagree	disagree	neither agree nor disagree
dietitian	30	54	female	1 European	yes	Post-secondary	agree	disagree	strongly agree	disagree	strongly agree	strongly disagree	agree	disagree	agree	disagree	agree	neither agree nor disagree	disagree	disagree	neither agree nor disagree
dietitian	25	47	female	1 European	yes	Post-secondary	strongly agree	disagree	strongly agree	strongly disagree	agree	strongly disagree	strongly agree	strongly disagree	strongly agree	agree	agree	strongly disagree	strongly disagree	strongly disagree	neither agree nor disagree
dietitian	10	40	female	1 European	yes	Post-secondary	agree	strongly disagree	agree	disagree	strongly agree	disagree	disagree	strongly disagree	agree	agree	agree	agree	disagree	disagree	disagree
dietitian	6	29	female	1 European	yes	Post-secondary	agree	strongly disagree	agree	strongly disagree	agree	disagree	i don't know	strongly agree	strongly agree	agree	agree	neither agree nor disagree	neither agree nor disagree	neither agree nor disagree	neither agree nor disagree
dietitian	1.5	24	female	1 European	yes	Post-secondary	strongly agree	disagree	agree	disagree	agree	disagree	i don't know	strongly disagree	agree	disagree	agree	strongly disagree	disagree	disagree	neither agree nor disagree
dietitian	12	41	female	1 European	yes	Post-secondary	agree	disagree	agree	disagree	agree	strongly disagree	agree	strongly disagree	agree	agree	agree	neither agree nor disagree	strongly disagree	strongly disagree	agree
dietitian	50	71	female	1 European	yes	Post-secondary	agree	strongly disagree	agree	agree	strongly agree	neither agree nor disagree	agree	strongly disagree	strongly agree	neither agree nor disagree	agree	neither agree nor disagree	disagree	strongly disagree	disagree
dietitian	34	56	female	1 European	yes	Post-secondary	agree	strongly disagree	agree	strongly disagree	agree	strongly disagree	agree	strongly disagree	strongly agree	agree	strongly agree	disagree	strongly disagree	strongly disagree	agree
dietitian	13	36	female	1 European	yes	Post-secondary	agree	disagree	agree	strongly disagree	agree	disagree	agree	strongly disagree	agree	disagree	agree	disagree	disagree	strongly disagree	agree
dietitian	28	50	female	1 European	yes	Post-secondary	agree	disagree	agree	disagree	strongly agree	disagree	agree	disagree	strongly agree	agree	agree	neither agree nor disagree	neither agree nor disagree	disagree	agree
dietitian	9	36	female	1 European	yes	Post-secondary	strongly agree	disagree	agree	neither agree nor disagree	agree	disagree	agree	disagree	agree	agree	agree	disagree	disagree	disagree	agree
dietitian	30	52	female	1 European	yes	Post-secondary	strongly agree	disagree	agree	disagree	agree	disagree	agree	disagree	agree	disagree	agree	disagree	disagree	disagree	agree
dietitian	3	25	female	1 European	yes	Post-secondary	strongly agree	strongly disagree	agree	strongly disagree	agree	strongly disagree	agree	neither agree nor disagree	agree	neither agree nor disagree	agree	disagree	agree	strongly disagree	agree
dietitian	27	52	female	1 European	yes	Post-secondary		disagree	agree								neither agree nor disagree	neither agree nor disagree
dietitian	1	26	female	1 European	yes	Post-secondary	agree	strongly disagree	agree	strongly disagree	agree	disagree	agree	disagree	agree	disagree	neither agree nor disagree	disagree	agree	disagree	neither agree nor disagree
dietitian	45	68	female	1 European	yes	Post-secondary	neither agree nor disagree	disagree	agree	neither agree nor disagree	agree	disagree	agree	disagree	agree	agree	agree	neither agree nor disagree	disagree	disagree	agree
dietitian	5	36	female	1 European	yes	Post-secondary	strongly agree	disagree	agree	disagree	agree	strongly disagree	agree	strongly disagree	strongly agree	neither agree nor disagree	agree	disagree	strongly disagree	strongly disagree	agree
dietitian	18	44	female	1 European	yes	Post-secondary	neither agree nor disagree	disagree	agree	disagree	neither agree nor disagree	disagree	agree	disagree	agree	agree	agree	neither agree nor disagree	disagree	disagree	neither agree nor disagree
dietitian	28	52	female	1 European	yes	Post-secondary	agree	strongly disagree	agree	strongly disagree	agree	strongly agree	strongly agree	strongly disagree	strongly agree	agree	neither agree nor disagree	agree	strongly disagree	strongly disagree	agree
dietitian	12	34	female	1 European	yes	Post-secondary	strongly agree	disagree	strongly agree	disagree	strongly agree	disagree	agree	disagree	strongly agree	neither agree nor disagree	strongly agree	neither agree nor disagree	neither agree nor disagree	disagree	neither agree nor disagree
dietitian	3	30	female	1 European	yes	Post-secondary	agree	disagree	strongly agree	disagree	agree	strongly disagree	agree	disagree	strongly agree	agree	strongly agree	agree	disagree	disagree	strongly agree
dietitian	35	59	female	1 European	yes	Post-secondary	strongly agree	strongly disagree	agree	disagree	strongly agree	disagree	agree	strongly disagree	strongly agree	disagree	neither agree nor disagree	neither agree nor disagree	disagree	disagree	agree
dietitian	2	35	female	1 European	yes	Post-secondary	agree	strongly disagree	agree	strongly disagree	strongly agree	neither agree nor disagree	agree	strongly disagree	strongly agree	disagree	agree	agree	disagree	disagree	i don't know
dietitian	14	42	female	1 European	yes	Post-secondary	strongly agree	strongly disagree	agree	disagree	strongly disagree	disagree	disagree	strongly disagree	agree	agree	agree	neither agree nor disagree	agree	strongly disagree	neither agree nor disagree
dietitian	7	39	female	1 European	yes	Post-secondary	neither agree nor disagree	strongly disagree	strongly agree	strongly disagree	strongly agree	strongly disagree	agree	strongly disagree	strongly agree	agree	agree	agree	disagree	disagree	neither agree nor disagree
dietitian	4	27	female	1 European	yes	Post-secondary	agree	strongly disagree	strongly agree	strongly disagree	agree	agree	agree	strongly disagree	strongly agree	agree	strongly agree	strongly disagree	disagree	disagree	agree
dietitian	37	60	female	1 European	yes	Post-secondary	strongly agree	strongly disagree	agree	strongly disagree	strongly agree	disagree	agree	strongly disagree	strongly disagree	i don't know	agree	neither agree nor disagree	disagree	strongly disagree	agree
dietitian	34	58	female	1 European	yes	Post-secondary	strongly agree	strongly disagree	strongly agree	strongly disagree	strongly agree	strongly disagree	strongly agree	strongly disagree	strongly agree	strongly agree	strongly agree	neither agree nor disagree	strongly disagree	strongly disagree	agree
dietitian	13	37	female	1 European	yes	Post-secondary	agree	disagree	agree	strongly disagree	agree	disagree	agree	disagree	agree	agree	agree	neither agree nor disagree	neither agree nor disagree	disagree	agree
dietitian	4	31	female	1 European	yes	Post-secondary	agree	strongly disagree	agree	strongly disagree	strongly agree	strongly disagree	strongly agree	strongly disagree	strongly agree	i don't know	disagree	neither agree nor disagree	disagree	disagree	agree
dietitian	10	34	female	1 European	yes	Post-secondary	strongly agree	disagree	agree	strongly disagree	agree	neither agree nor disagree	neither agree nor disagree	disagree	strongly agree	neither agree nor disagree	agree	neither agree nor disagree	disagree	disagree	agree
dietitian	25	55	male	2 Maori	yes	Post-secondary	strongly agree	strongly disagree	agree	disagree	strongly agree	neither agree nor disagree	neither agree nor disagree	strongly disagree	agree	disagree	neither agree nor disagree	disagree	agree	strongly disagree	disagree
dietitian	34	58	female	1 European	yes	Post-secondary	strongly agree	disagree	strongly agree	strongly disagree	strongly agree	strongly disagree	strongly agree	strongly disagree	strongly agree	disagree	strongly agree	disagree	strongly disagree	strongly disagree	strongly agree
dietitian	5	39	female	1 European	yes	Post-secondary	strongly agree	disagree	strongly agree	disagree	agree	disagree	strongly agree	disagree	strongly agree	neither agree nor disagree	strongly agree	neither agree nor disagree	disagree	disagree	strongly agree
dietitian	19	42	female	1 European	yes	Post-secondary	agree	disagree	agree	disagree	agree	disagree	agree	disagree	agree	disagree	agree	disagree	disagree	disagree	agree
dietitian	1	25	male	1 European	yes	Post-secondary	strongly agree	strongly disagree	agree	disagree	strongly agree	disagree	agree	disagree	strongly agree	neither agree nor disagree	strongly agree	disagree	disagree	strongly disagree	agree
dietitian	11	35	female	1 European	yes	Post-secondary	agree	disagree	agree	disagree	agree	disagree	agree	disagree	agree	agree	agree	disagree	neither agree nor disagree	agree	agree
dietitian	41	62	female	1 European	yes	Post-secondary	strongly agree	disagree	strongly agree	neither agree nor disagree	disagree	disagree	strongly agree	disagree	strongly agree	strongly disagree	strongly agree	strongly agree	disagree	strongly disagree	strongly agree
dietitian	5	30	female	1 European	yes	Post-secondary	strongly agree	strongly disagree	strongly agree	disagree	strongly agree	disagree	agree	disagree	strongly agree	agree	strongly agree	agree	agree	disagree	strongly agree
dietitian	40	61	female	1 European	yes	Post-secondary	agree	strongly disagree	agree	neither agree nor disagree	strongly agree	strongly agree	strongly agree	strongly disagree	strongly agree	disagree	strongly agree	neither agree nor disagree	disagree	strongly disagree	agree
dietitian	6	28	female	1 European	yes	Post-secondary	agree	neither agree nor disagree	agree	disagree	neither agree nor disagree	disagree	neither agree nor disagree	strongly disagree	agree	strongly disagree	neither agree nor disagree	neither agree nor disagree	strongly disagree	strongly disagree	neither agree nor disagree
dietitian	4	34	female	1 European	yes	Post-secondary	agree	disagree	agree	neither agree nor disagree	agree	disagree	neither agree nor disagree	neither agree nor disagree	agree	neither agree nor disagree	agree	disagree	disagree	disagree	disagree
dietitian	20	61	female	1 European	yes	Post-secondary	strongly agree	disagree	agree	disagree	strongly agree	agree	agree	strongly disagree	strongly agree	disagree	agree	disagree	disagree	strongly disagree	neither agree nor disagree
dietitian	39	62	female	1 European	yes	Post-secondary	agree	strongly disagree	agree	strongly disagree	strongly agree	disagree	strongly agree	strongly disagree	strongly agree	agree	agree	neither agree nor disagree	strongly disagree	strongly disagree	agree
dietitian	31	62	female	1 European	yes	Post-secondary	strongly agree	neither agree nor disagree	agree	strongly disagree	agree	strongly disagree	strongly agree	strongly disagree	agree	strongly agree	strongly agree	strongly disagree	strongly disagree	strongly disagree	strongly agree
dietitian	27	53	female	1 European	yes	Post-secondary	agree	disagree	agree	disagree	agree	disagree	agree	disagree	agree	disagree	agree	disagree	disagree	disagree	disagree
dietitian	8	34	female	1 European	yes	Post-secondary	strongly agree	strongly disagree	strongly agree	strongly disagree	strongly agree	strongly disagree	strongly agree	strongly disagree	strongly agree	agree	strongly agree	strongly disagree	strongly disagree	strongly disagree	agree
dietitian	16	39	female	1 European	yes	Post-secondary	strongly agree	strongly disagree	strongly agree	disagree	strongly agree	strongly disagree	agree	strongly disagree	strongly agree	i don't know	agree	strongly disagree	disagree	strongly disagree	i don't know
dietitian	4	26	female	1 European	yes	Post-secondary	agree	disagree	agree	disagree	agree	disagree	agree	disagree	agree	agree	neither agree nor disagree	neither agree nor disagree	disagree	disagree	neither agree nor disagree
dietitian	32	57	female	1 European	yes	Post-secondary	agree	strongly disagree	strongly agree	disagree	agree	disagree	agree	disagree	strongly agree	disagree	agree	agree	agree	strongly disagree	neither agree nor disagree
dietitian	8	33	female	1 European	yes	Post-secondary	agree	strongly disagree	agree	strongly disagree	agree	disagree	agree	neither agree nor disagree	strongly agree	agree	agree	disagree	agree	strongly disagree	agree
dietitian	1.5	27	female	2 Maori	yes	Post-secondary	strongly agree	strongly disagree	strongly agree	disagree	strongly agree	agree	neither agree nor disagree	strongly disagree	agree	neither agree nor disagree	agree	neither agree nor disagree	strongly disagree	strongly disagree	neither agree nor disagree
dietitian	10	40	female	1 European	yes	Post-secondary	agree	disagree	agree	strongly disagree	agree	disagree	agree	strongly disagree	agree	agree	agree	agree	disagree	strongly disagree	agree
dietitian	25	48	female	1 European	yes	Post-secondary	strongly agree	disagree	agree	disagree	agree	disagree	neither agree nor disagree	disagree	strongly agree	neither agree nor disagree	agree	neither agree nor disagree	disagree	disagree	neither agree nor disagree
dietitian	3	41	female	1 European	yes	Post-secondary	strongly agree	disagree	agree	disagree	agree	disagree	strongly agree	strongly disagree	strongly agree	i don't know	agree	disagree	strongly disagree	strongly disagree	neither agree nor disagree
dietitian	35	59	female	1 European	yes	Post-secondary	agree	neither agree nor disagree	neither agree nor disagree	neither agree nor disagree	disagree	neither agree nor disagree	agree	disagree	agree	agree	agree	disagree	disagree	disagree	agree
dietitian	29	54	female	1 European	yes	Post-secondary	strongly agree	disagree	agree	neither agree nor disagree	agree	disagree	neither agree nor disagree	strongly disagree	agree	disagree	neither agree nor disagree	neither agree nor disagree	disagree	disagree	neither agree nor disagree
dietitian	48	71	female	1 European	yes	Post-secondary	strongly agree	strongly disagree	strongly agree	disagree	strongly agree	strongly disagree	agree	strongly disagree	strongly agree	disagree	strongly agree	neither agree nor disagree	strongly disagree	strongly disagree	agree
dietitian	20	44	female	1 European	yes	Post-secondary	agree	disagree	agree	disagree	agree	neither agree nor disagree	agree	disagree	strongly agree	neither agree nor disagree	agree	disagree	disagree	disagree	agree
dietitian	30	52	female	1 European	yes	Post-secondary	strongly agree	disagree	strongly agree	disagree	agree	strongly disagree	neither agree nor disagree	strongly disagree	strongly agree	agree	strongly agree	neither agree nor disagree	strongly disagree	strongly disagree	strongly agree
dietitian	40	61	female	1 European	yes	Post-secondary	agree	disagree	agree	disagree	agree	disagree	agree	neither agree nor disagree	agree	disagree	agree	neither agree nor disagree	disagree	disagree	neither agree nor disagree
dietitian	26	50	female	1 European	yes	Post-secondary	agree	strongly disagree	strongly agree	disagree	strongly agree	strongly disagree	agree	disagree	agree	i don't know	agree	neither agree nor disagree	strongly disagree	strongly disagree	i don't know
dietitian	4	36	female	1 European	yes	Post-secondary	agree	strongly disagree	agree	disagree	strongly agree	neither agree nor disagree	agree	strongly disagree	strongly agree	disagree	agree	neither agree nor disagree	agree	strongly disagree	neither agree nor disagree
dietitian	36	58	female	1 European	yes	Post-secondary	strongly agree	strongly disagree	agree	strongly disagree	strongly agree	strongly disagree	agree	strongly agree	strongly agree	agree	strongly agree	disagree	strongly disagree	strongly disagree	agree
dietitian	13	35	female	1 European	yes	Post-secondary	neither agree nor disagree	strongly disagree	agree	strongly disagree	agree	disagree	agree	strongly disagree	strongly agree	neither agree nor disagree	neither agree nor disagree	neither agree nor disagree	disagree	strongly disagree	agree
dietitian	8	40	female	1 European	yes	Post-secondary	agree	strongly disagree	agree	neither agree nor disagree	strongly agree	disagree	neither agree nor disagree	disagree	disagree	agree	agree	agree	disagree	disagree	neither agree nor disagree
dietitian	1	24	female	1 European	yes	Post-secondary	strongly agree	strongly disagree	disagree	strongly disagree	strongly agree	disagree	agree	disagree	strongly agree	disagree	agree	disagree	disagree	strongly disagree	agree
dietitian	12	35	female	4 Asian	yes	Post-secondary	strongly agree	agree	agree	disagree	agree	disagree	agree	neither agree nor disagree	agree	agree	agree	disagree	disagree	disagree	agree
dietitian	25	59	female	1 European	yes	Post-secondary	neither agree nor disagree	disagree	neither agree nor disagree	disagree	agree	disagree	neither agree nor disagree	disagree	agree	i don't know	agree	disagree	disagree	disagree	neither agree nor disagree
dietitian	34	58	female	1 European	yes	Post-secondary	agree	strongly disagree	agree	strongly disagree	strongly agree	strongly disagree	agree	strongly disagree	strongly agree	agree	agree	neither agree nor disagree	disagree	strongly disagree	neither agree nor disagree
dietitian	27	50	female	1 European	yes	Post-secondary	agree	strongly disagree	agree	disagree	strongly agree	disagree	agree	strongly disagree	agree	disagree	agree	disagree	disagree	disagree	agree
dietitian	11	33	female	2 Maori	yes	Post-secondary	agree	strongly disagree	agree	disagree	agree	disagree	agree	disagree	agree	neither agree nor disagree	neither agree nor disagree	neither agree nor disagree	disagree	disagree	neither agree nor disagree
dietitian	11	57	female	1 European	yes	Post-secondary	strongly agree	strongly disagree	strongly agree	strongly disagree	strongly agree	strongly disagree	strongly agree	strongly disagree	strongly agree	strongly agree	strongly disagree	neither agree nor disagree	disagree	strongly agree	disagree
dietitian	3	26	female	2 Maori	yes	Post-secondary	agree	disagree	agree	disagree	agree	disagree	i don't know	disagree	agree	agree	agree	disagree	disagree	disagree	i don't know
dietitian	8	31	female	1 European	yes	Post-secondary	agree	strongly disagree	agree	disagree	agree	strongly disagree	neither agree nor disagree	disagree	strongly agree	agree	strongly agree	agree	strongly disagree	strongly disagree	agree
dietitian	15	45	female	1 European	yes	Post-secondary	agree	strongly disagree	agree	strongly agree	strongly agree	disagree	strongly agree	strongly disagree	strongly agree	neither agree nor disagree	disagree	agree	disagree	strongly disagree	neither agree nor disagree
dietitian	21	44	female	1 European	yes	Post-secondary	agree	disagree	agree	disagree	agree	strongly disagree	neither agree nor disagree	disagree	agree	neither agree nor disagree	strongly agree	neither agree nor disagree	neither agree nor disagree	disagree	neither agree nor disagree
dietitian	30	54	female	1 European	yes	Post-secondary	strongly disagree	strongly disagree	neither agree nor disagree	neither agree nor disagree	agree	agree	i don't know	disagree	i don't know	agree	disagree	neither agree nor disagree	neither agree nor disagree	disagree	disagree
dietitian	7	30	female	1 European	yes	Post-secondary	agree	neither agree nor disagree	agree	neither agree nor disagree	agree	neither agree nor disagree	agree	disagree	strongly agree	disagree	agree	agree	neither agree nor disagree	neither agree nor disagree	agree
dietitian	6	29	female	1 European	yes	Post-secondary	agree	disagree	agree	disagree	strongly agree	agree	agree	disagree	strongly agree	agree	agree	neither agree nor disagree	strongly disagree	disagree	neither agree nor disagree
dietitian	2	30	female	1 European	yes	Post-secondary	agree	strongly disagree	strongly agree	disagree	strongly agree	strongly disagree	agree	strongly disagree	strongly agree	i don't know	strongly agree	disagree	disagree	disagree	neither agree nor disagree
dietitian	12	35	female	1 European	yes	Post-secondary	agree	disagree	agree	disagree	agree	neither agree nor disagree	agree	disagree	agree	agree	agree	disagree	disagree	disagree	agree
dietitian	16	41	female	1 European	yes	Post-secondary	strongly agree	strongly disagree	agree	strongly disagree	strongly agree	disagree	strongly agree	strongly disagree	strongly agree	i don't know	agree	disagree	i don't know	strongly disagree	agree
dietitian	28	52	female	1 European	yes	Post-secondary	strongly agree	strongly disagree	strongly agree	strongly disagree	agree	strongly disagree	neither agree nor disagree	disagree	agree	agree	strongly agree	strongly disagree	i don't know	neither agree nor disagree	i don't know
dietitian	38	66	female	1 European	yes	Post-secondary	strongly agree	disagree	strongly agree	disagree	agree	strongly disagree	disagree	disagree	strongly agree	strongly agree	strongly agree	neither agree nor disagree	strongly disagree	strongly disagree	neither agree nor disagree
dietitian	18	42	female	1 European	yes	Post-secondary	strongly agree	disagree	agree	disagree	agree	disagree	neither agree nor disagree	strongly disagree	agree	neither agree nor disagree	agree	disagree	disagree	disagree	agree
dietitian	13	36	female	1 European	yes	Post-secondary	neither agree nor disagree	disagree	disagree	disagree	agree	disagree	i don't know	agree	agree	disagree	agree	disagree	disagree	disagree	disagree
dietitian	23	46	female	1 European	yes	Post-secondary	agree	strongly disagree	agree	disagree	agree	disagree	agree	strongly disagree	strongly agree	i don't know	agree	neither agree nor disagree	neither agree nor disagree	disagree	agree
dietitian	43	65	female	1 European	yes	Post-secondary	strongly agree	strongly disagree	strongly agree	strongly disagree	strongly agree	strongly disagree	neither agree nor disagree	strongly disagree	strongly agree	neither agree nor disagree	strongly agree	neither agree nor disagree	strongly disagree	strongly disagree	neither agree nor disagree
dietitian	33	57	female	4 Asian	yes	Post-secondary	strongly agree	disagree	strongly agree	strongly disagree	agree	strongly disagree	agree	strongly disagree	agree	agree	strongly agree	disagree	strongly disagree	strongly disagree	neither agree nor disagree
dietitian	8	33	female	1 European	yes	Post-secondary	agree	disagree	agree	disagree	agree	disagree	agree	disagree	strongly agree	agree	agree	disagree	strongly disagree	strongly disagree	neither agree nor disagree
dietitian	48	70	female	1 European	yes	Post-secondary	agree	disagree	agree	strongly disagree	agree	strongly disagree	agree	disagree	strongly agree	agree	agree	disagree	strongly disagree	agree	agree
dietitian	13	38	female	1 European	yes	Post-secondary	strongly agree	strongly disagree	agree	disagree	strongly agree	strongly disagree	agree	strongly disagree	agree	i don't know	agree	neither agree nor disagree	neither agree nor disagree	strongly disagree	disagree
dietitian	8	43	female	4 Asian	yes	Post-secondary	strongly agree	strongly disagree	strongly agree	strongly disagree	strongly agree	strongly disagree	neither agree nor disagree	strongly disagree	strongly agree	agree	strongly agree	strongly disagree	agree	strongly disagree	disagree
dietitian	1	46	female	1 European	yes	Post-secondary	agree	strongly disagree	strongly agree	strongly disagree	agree	strongly disagree	agree	disagree	agree	strongly agree	agree	disagree	strongly disagree	strongly disagree	neither agree nor disagree
dietitian	6	46	female	1 European	yes	Post-secondary	strongly agree	strongly disagree	agree	strongly disagree	strongly agree	strongly disagree	agree	strongly disagree	strongly agree	agree	agree	neither agree nor disagree	strongly disagree	strongly disagree	agree
dietitian	2	32	female	1 European	yes	Post-secondary	strongly agree	strongly disagree	agree	strongly disagree	strongly agree	disagree	strongly agree	strongly disagree	strongly agree	agree	strongly agree	disagree	neither agree nor disagree	strongly disagree	agree
dietitian	27	52	female	1 European	yes	Post-secondary	neither agree nor disagree	disagree	disagree	agree	agree	disagree	agree	neither agree nor disagree	neither agree nor disagree	disagree	agree	neither agree nor disagree	neither agree nor disagree	neither agree nor disagree	neither agree nor disagree
dietitian	11	34	female	1 European	yes	Post-secondary	strongly agree	strongly disagree	strongly agree	strongly disagree	strongly agree	strongly disagree	strongly agree	strongly disagree	strongly agree	strongly agree	strongly agree	strongly disagree	strongly disagree	strongly disagree	strongly agree
dietitian	40	63	female	1 European	yes	Post-secondary	agree	strongly disagree	agree	strongly disagree	strongly agree	agree	i don't know	strongly disagree	strongly agree	strongly disagree	agree	neither agree nor disagree	strongly disagree	strongly disagree	i don't know
dietitian	37	59	female	1 European	yes	Post-secondary	agree	strongly disagree	agree	disagree	agree	disagree	agree	neither agree nor disagree	strongly agree	agree	strongly agree	neither agree nor disagree	agree	disagree	neither agree nor disagree
dietitian	34	56	female	1 European	yes	Post-secondary	agree	strongly disagree	agree	neither agree nor disagree	agree	neither agree nor disagree	neither agree nor disagree	disagree	agree	disagree	strongly agree	neither agree nor disagree	neither agree nor disagree	disagree	agree
dietitian	34	56	female	2 Maori	yes	Post-secondary	agree	neither agree nor disagree	agree	disagree	agree	disagree	agree	strongly disagree	agree	agree	agree	disagree	disagree	neither agree nor disagree	agree
dietitian	10	35	female	1 European	yes	Post-secondary	strongly agree	strongly disagree	agree	strongly disagree	agree	disagree	agree	strongly disagree	strongly agree	i don't know	agree	strongly disagree	strongly disagree	disagree	agree
dietitian	32	54	female	1 European	yes	Post-secondary	strongly agree	strongly disagree	strongly agree	strongly disagree	strongly agree	strongly disagree	agree	strongly disagree	strongly agree	disagree	agree	strongly disagree	strongly disagree	strongly disagree	i don't know
dietitian	5	27	female	1 European	yes	Post-secondary	strongly agree	strongly disagree	agree	strongly disagree	strongly agree	disagree	neither agree nor disagree	strongly disagree	agree	neither agree nor disagree	agree	disagree	agree	strongly disagree	neither agree nor disagree
dietitian	4	30	female	1 European	yes	Post-secondary	agree	strongly disagree	strongly agree	strongly disagree	strongly agree	strongly disagree	agree	disagree	strongly agree	neither agree nor disagree	agree	agree	disagree	disagree	agree
dietitian	10	33	female	1 European	yes	Post-secondary	strongly agree	disagree	neither agree nor disagree	disagree	agree	disagree	neither agree nor disagree	strongly disagree	disagree	disagree	agree	disagree	disagree	strongly disagree	i don't know
dietitian	6	40	female	1 European	yes	Post-secondary	agree	strongly disagree	neither agree nor disagree	disagree	neither agree nor disagree	disagree	agree	strongly disagree	strongly agree	disagree	disagree	strongly disagree	agree	strongly disagree	agree
dietitian	25	49	female	1 European	yes	Post-secondary	agree	strongly disagree	neither agree nor disagree	disagree	strongly agree	disagree	agree	disagree	agree	disagree	agree	neither agree nor disagree	disagree	agree	agree
dietitian	18	43	female	6 Other/not stated	yes	Post-secondary	strongly agree	strongly disagree	agree	strongly disagree	strongly agree	strongly disagree	strongly agree	strongly disagree	strongly agree	strongly agree	strongly agree	disagree	strongly disagree	strongly disagree	agree
dietitian	30	55	female	1 European	yes	Post-secondary	strongly agree	strongly disagree	strongly agree	strongly disagree	strongly agree	strongly disagree	strongly agree	strongly disagree	strongly agree	strongly agree	strongly agree	strongly disagree	strongly disagree	strongly disagree	agree
dietitian	40	66	female	1 European	yes	Post-secondary	agree	disagree	agree	disagree	strongly agree	disagree	agree	disagree	agree	disagree	agree	neither agree nor disagree	disagree	disagree	neither agree nor disagree
dietitian	16	40	female	1 European	yes	Post-secondary	strongly agree	strongly disagree	agree	disagree	strongly agree	strongly disagree	agree	disagree	agree	neither agree nor disagree	agree	disagree	agree	disagree	neither agree nor disagree
dietitian	9	44	female	1 European	yes	Post-secondary	agree	disagree	agree	disagree	agree	neither agree nor disagree	agree	disagree	strongly agree	i don't know	neither agree nor disagree	neither agree nor disagree	disagree	disagree	i don't know
dietitian	22	45	female	1 European	yes	Post-secondary	agree	strongly disagree	agree	strongly disagree	neither agree nor disagree	disagree	agree	strongly disagree	agree	i don't know	agree	neither agree nor disagree	agree	i don't know	agree
dietitian	9	32	female	1 European	yes	Post-secondary	agree	strongly disagree	agree	strongly disagree	agree	strongly disagree	disagree	strongly disagree	agree	agree	agree	disagree	disagree	strongly disagree	agree
dietitian	15	38	female	1 European	yes	Post-secondary	agree	disagree	agree	disagree	agree	agree	agree	disagree	agree	disagree	agree	neither agree nor disagree	disagree	disagree	disagree
dietitian	7	31	female	1 European	yes	Post-secondary	strongly agree	strongly disagree	agree	strongly disagree	strongly agree	strongly disagree	neither agree nor disagree	disagree	strongly agree	agree	agree	disagree	disagree	strongly disagree	neither agree nor disagree
dietitian	15	53	female	1 European	yes	Post-secondary	strongly agree	strongly disagree	strongly agree	strongly disagree	strongly agree	strongly disagree	strongly agree	strongly disagree	strongly agree	i don't know	strongly agree	neither agree nor disagree	strongly agree	strongly disagree	disagree
dietitian	6	30	female	1 European	yes	Post-secondary	strongly agree	strongly disagree	disagree	strongly disagree	agree	disagree	i don't know	disagree	strongly agree	i don't know	neither agree nor disagree	neither agree nor disagree	strongly disagree	strongly disagree	i don't know
dietitian	10	32	female	4 Asian	yes	Post-secondary	neither agree nor disagree	disagree	agree	agree	agree	agree	neither agree nor disagree	agree	agree	agree	agree	neither agree nor disagree	neither agree nor disagree	agree	disagree
dietitian	11	43	female	1 European	yes	Post-secondary	agree	neither agree nor disagree	agree	neither agree nor disagree	agree	disagree	agree	strongly disagree	i don't know	i don't know	agree	strongly disagree	disagree	disagree	i don't know
dietitian	30	55	female	1 European	yes	Post-secondary	strongly agree	strongly disagree	agree	strongly disagree	strongly agree	strongly disagree	agree	strongly disagree	strongly agree	agree	strongly agree	disagree	disagree	strongly disagree	agree
dietitian	14	40	female	6 Other/not stated	yes	Post-secondary	agree	disagree	agree	disagree	agree	disagree	agree	agree	agree	neither agree nor disagree	agree	neither agree nor disagree	agree	disagree	neither agree nor disagree
dietitian	18	41	female	1 European	yes	Post-secondary	agree	disagree	agree	disagree	agree	disagree	agree	disagree	agree	agree	agree	disagree	disagree	disagree	neither agree nor disagree
dietitian	20	45	female	1 European	yes	Post-secondary	agree	strongly disagree	agree	neither agree nor disagree	agree	agree	neither agree nor disagree	strongly disagree	strongly agree	disagree	agree	neither agree nor disagree	neither agree nor disagree	disagree	i don't know
dietitian	13	37	female	4 Asian	yes	Post-secondary	neither agree nor disagree	strongly disagree	agree	i don't know	agree	disagree	neither agree nor disagree	strongly disagree	agree	disagree	agree	neither agree nor disagree	disagree	disagree	i don't know
dietitian	12	37	female	4 Asian	yes	Post-secondary	neither agree nor disagree	strongly disagree	agree	disagree	strongly agree	disagree	agree	strongly disagree	agree	agree	agree	neither agree nor disagree	strongly disagree	strongly disagree	disagree
dietitian	11	35	female	1 European	yes	Post-secondary	strongly agree	strongly disagree	strongly agree	strongly disagree	strongly agree	strongly disagree	strongly agree	disagree	strongly agree	strongly agree	agree	strongly disagree	strongly disagree	strongly disagree	disagree
dietitian	12	35	female	1 European	yes	Post-secondary	agree	disagree	strongly agree	disagree	agree	disagree	agree	disagree	agree	agree	agree	neither agree nor disagree	disagree	strongly disagree	neither agree nor disagree
dietitian	25	59	male	2 Maori	yes	Post-secondary	disagree	neither agree nor disagree	agree	disagree	agree	disagree	neither agree nor disagree	disagree	neither agree nor disagree	neither agree nor disagree	agree	agree	neither agree nor disagree	disagree	disagree
dietitian	10	35	female	1 European	yes	Post-secondary	strongly agree	disagree	agree	disagree	agree	disagree	agree	disagree	strongly agree	agree	agree	neither agree nor disagree	agree	disagree	neither agree nor disagree
dietitian	9	32	female	1 European	yes	Post-secondary	agree	disagree	strongly agree	disagree	agree	disagree	disagree	disagree	strongly agree	neither agree nor disagree	agree	neither agree nor disagree	disagree	disagree	neither agree nor disagree
dietitian	2	26	female	2 Maori	yes	Post-secondary	agree	disagree	neither agree nor disagree	disagree	agree	neither agree nor disagree	neither agree nor disagree	disagree	agree	neither agree nor disagree	agree	disagree	neither agree nor disagree	disagree	neither agree nor disagree
dietitian	13	38	female	1 European	yes	Post-secondary	strongly agree	strongly disagree	strongly agree	i don't know	strongly agree	strongly agree	strongly agree	disagree	strongly agree	agree	agree	neither agree nor disagree	i don't know	i don't know	neither agree nor disagree
dietitian	30	57	female	1 European	yes	Post-secondary	agree	strongly disagree	agree	strongly disagree	strongly agree	disagree	neither agree nor disagree	disagree	agree	agree	neither agree nor disagree	neither agree nor disagree	agree	strongly disagree	neither agree nor disagree
dietitian	6	38	male	1 European	yes	Post-secondary	strongly agree	neither agree nor disagree	agree	strongly disagree	neither agree nor disagree	disagree	agree	neither agree nor disagree	agree	neither agree nor disagree	agree	neither agree nor disagree	strongly disagree	strongly disagree	agree
dietitian	1.5	27	male	1 European	yes	Post-secondary	strongly agree	strongly agree	strongly agree	strongly disagree	strongly agree	strongly disagree	strongly agree	strongly disagree	strongly agree	strongly disagree	strongly agree	strongly disagree	strongly disagree	strongly disagree	strongly agree
dietitian	8	36	female	1 European	yes	Post-secondary	strongly agree	strongly disagree	agree	disagree	agree	strongly disagree	strongly agree	disagree	strongly agree	strongly disagree	neither agree nor disagree	disagree	strongly disagree	strongly disagree	agree
dietitian	17	40	female	1 European	yes	Post-secondary	neither agree nor disagree	strongly disagree	neither agree nor disagree	disagree	agree	disagree	agree	disagree	agree	neither agree nor disagree	agree	disagree	disagree	disagree	disagree
dietitian	9	32	female	1 European	yes	Post-secondary	agree	strongly disagree	strongly agree	strongly disagree	strongly agree	strongly disagree	strongly agree	disagree	strongly agree	strongly agree	agree	disagree	agree	strongly disagree	agree
dietitian	9	32	female	4 Asian	yes	Post-secondary	agree	strongly disagree	agree	disagree	agree	agree	neither agree nor disagree	strongly disagree	agree	agree	agree	neither agree nor disagree	strongly disagree	strongly disagree	neither agree nor disagree
dietitian	6	29	female	1 European	yes	Post-secondary	agree	strongly disagree	agree	disagree	strongly agree	disagree	agree	strongly disagree	strongly agree	disagree	agree	neither agree nor disagree	strongly disagree	strongly disagree	neither agree nor disagree
dietitian	11	37	female	1 European	yes	Post-secondary	strongly agree	disagree	agree	strongly disagree	agree	disagree	agree	strongly disagree	strongly agree	disagree	agree	disagree	disagree	strongly disagree	agree
dietitian	24	51	female	4 Asian	yes	Post-secondary	agree	disagree	agree	disagree	agree	neither agree nor disagree	agree	strongly disagree	agree	neither agree nor disagree	neither agree nor disagree	neither agree nor disagree	disagree	disagree	i don't know
dietitian	6	43	female	1 European	yes	Post-secondary	agree	disagree	agree	disagree	agree	disagree	agree	disagree	agree	agree	agree	neither agree nor disagree	disagree	disagree	agree
dietitian	35	59	female	1 European	yes	Post-secondary	strongly agree	strongly disagree	agree	strongly disagree	agree	strongly disagree	agree	strongly disagree	strongly agree	agree	agree	disagree	strongly disagree	strongly disagree	agree
dietitian	6	28	female	1 European	yes	Post-secondary	agree	disagree	agree	disagree	agree	disagree	agree	disagree	agree	disagree	agree	agree	agree	disagree	agree
dietitian	17	39	female	1 European	yes	Post-secondary	agree	strongly disagree	strongly agree	disagree	strongly agree	disagree	agree	disagree	strongly agree	agree	agree	neither agree nor disagree	disagree	disagree	neither agree nor disagree
dietitian	14	38	female	4 Asian	yes	Post-secondary	agree	agree	agree	neither agree nor disagree	neither agree nor disagree	disagree	agree	disagree	agree	neither agree nor disagree	neither agree nor disagree	disagree	disagree	disagree	disagree
dietitian	25	50	female	1 European	yes	Post-secondary	agree	disagree	strongly agree	disagree	agree	disagree	agree	disagree	strongly agree	agree	agree	agree	strongly disagree	disagree	agree
dietitian	30	55	female	1 European	yes	Post-secondary	strongly agree	disagree	agree	disagree	strongly agree	neither agree nor disagree	agree	strongly disagree	agree	disagree	strongly agree	neither agree nor disagree	disagree	strongly disagree	agree
dietitian	17	41	male	2 Maori	yes	Post-secondary	agree	disagree	agree	strongly disagree	strongly agree	disagree	neither agree nor disagree	strongly disagree	agree	neither agree nor disagree	neither agree nor disagree	neither agree nor disagree	disagree	strongly disagree	agree
dietitian	8	39	female	1 European	yes	Post-secondary	strongly agree	disagree	agree	strongly disagree	strongly agree	disagree	agree	strongly disagree	strongly agree	agree	agree	neither agree nor disagree	disagree	strongly disagree	agree
dietitian	8	31	female	1 European	yes	Post-secondary	agree	strongly disagree	agree	disagree	strongly agree	disagree	agree	disagree	agree	neither agree nor disagree	agree	neither agree nor disagree	disagree	disagree	neither agree nor disagree
dietitian	8	30	female	1 European	yes	Post-secondary	agree	strongly disagree	disagree	disagree	strongly agree	agree	agree	disagree	agree	agree	strongly agree	neither agree nor disagree	neither agree nor disagree	strongly disagree	agree
dietitian	2	27	female	2 Maori	yes	Post-secondary	agree	strongly disagree	agree	disagree	agree	neither agree nor disagree	agree	strongly disagree	agree	neither agree nor disagree	neither agree nor disagree	neither agree nor disagree	disagree	strongly disagree	agree
dietitian	8	30	female	1 European	yes	Post-secondary	agree	disagree	agree	disagree	agree	disagree	agree	disagree	agree	neither agree nor disagree	agree	neither agree nor disagree	disagree	disagree	neither agree nor disagree
dietitian	12	44	female	1 European	yes	Post-secondary	strongly agree	disagree	agree	strongly disagree	agree	disagree	agree	strongly disagree	agree	neither agree nor disagree	agree	strongly disagree	disagree	strongly disagree	agree
dietitian	7	31	female	1 European	yes	Post-secondary	agree	disagree	agree	neither agree nor disagree	agree	disagree	agree	disagree	agree	neither agree nor disagree	agree	neither agree nor disagree	disagree	disagree	agree
dietitian	33	56	female	1 European	yes	Post-secondary	strongly agree	disagree	strongly agree	disagree	strongly agree	disagree	strongly agree	disagree	strongly agree	disagree	neither agree nor disagree	agree	disagree	strongly agree	agree
dietitian	5	35	female	1 European	yes	Post-secondary	agree	disagree	agree	strongly disagree	agree	disagree	agree	disagree	agree	agree	agree	neither agree nor disagree	disagree	disagree	agree
dietitian	10	34	female	4 Asian	yes	Post-secondary	neither agree nor disagree	strongly disagree	agree	strongly disagree	agree	agree	agree	disagree	agree	agree	agree	neither agree nor disagree	agree	agree	disagree
dietitian	4	27	female	1 European	yes	Post-secondary	strongly agree	disagree	agree	disagree	agree	neither agree nor disagree	neither agree nor disagree	strongly disagree	strongly agree	agree	agree	disagree	disagree	disagree	neither agree nor disagree
dietitian	30	54	female	1 European	yes	Post-secondary	agree	disagree	agree	disagree	agree	disagree	agree	agree	agree	agree	agree	neither agree nor disagree	neither agree nor disagree	neither agree nor disagree	neither agree nor disagree
dietitian	7	30	female	1 European	yes	Post-secondary	agree	strongly disagree	agree	disagree	strongly agree	agree	strongly agree	neither agree nor disagree	strongly agree	agree	strongly agree	neither agree nor disagree	strongly agree	strongly agree	disagree
dietitian	4	33	female	1 European	yes	Post-secondary	agree	strongly disagree	agree	strongly disagree	agree	disagree	neither agree nor disagree	disagree	strongly agree	agree	strongly agree	agree	neither agree nor disagree	strongly disagree	neither agree nor disagree
dietitian	24	48	female	1 European	yes	Post-secondary	strongly agree	strongly disagree	strongly agree	strongly disagree	strongly agree	strongly disagree	strongly agree	strongly disagree	i don't know	strongly agree	strongly agree	disagree	disagree	disagree	agree
dietitian	0.5	26	female	1 European	yes	Post-secondary	agree	strongly disagree	disagree	disagree	agree	disagree	disagree	strongly disagree	strongly agree	agree	agree	neither agree nor disagree	disagree	strongly disagree	neither agree nor disagree
dietitian	13	40	female	1 European	yes	Post-secondary	agree	strongly disagree	agree	strongly disagree	agree	neither agree nor disagree	agree	strongly disagree	agree	neither agree nor disagree	agree	neither agree nor disagree	disagree	disagree	neither agree nor disagree
dietitian	10	36	female	4 Asian	yes	Post-secondary	agree	strongly disagree	agree	disagree	agree		agree	disagree	strongly agree		agree	neither agree nor disagree	strongly disagree	strongly disagree	strongly agree
dietitian	40	62	female	1 European	yes	Post-secondary	strongly agree	strongly disagree	strongly agree	strongly disagree	strongly agree	strongly disagree	strongly agree	strongly disagree	strongly agree	strongly agree	agree	neither agree nor disagree	strongly disagree	strongly disagree	neither agree nor disagree
dietitian	6	29	female	2 Maori	yes	Post-secondary	strongly agree	strongly disagree	neither agree nor disagree	disagree	strongly agree	strongly disagree	disagree	disagree	strongly agree	neither agree nor disagree	agree	neither agree nor disagree	agree	disagree	neither agree nor disagree
dietitian	8	31	female	1 European	yes	Post-secondary	agree	disagree	agree	disagree	agree		agree	disagree	agree	disagree	agree	neither agree nor disagree	disagree	disagree	agree
dietitian	16	43	female	1 European	yes	Post-secondary	agree	strongly disagree	agree	disagree	strongly agree	disagree	strongly agree	disagree	agree	agree	neither agree nor disagree	agree	disagree	strongly disagree	i don't know
dietitian	13	36	female	1 European	yes	Post-secondary	agree	disagree	agree	disagree	agree	disagree	agree	strongly disagree	agree	agree	agree	disagree	agree	strongly disagree	agree
dietitian	30	53	female	1 European	yes	Post-secondary	strongly agree	strongly disagree	strongly agree	disagree	agree	disagree	agree	disagree	agree	disagree	agree	disagree	disagree	strongly agree	neither agree nor disagree
dietitian	5.5	29	female	1 European	yes	Post-secondary	strongly agree	strongly disagree	agree	disagree	agree	disagree	agree	disagree	strongly agree	agree	agree	neither agree nor disagree	neither agree nor disagree	disagree	neither agree nor disagree
dietitian	13	38	female	1 European	yes	Post-secondary	agree	strongly disagree	agree	disagree	agree	disagree	agree	disagree	agree	agree	agree	neither agree nor disagree	neither agree nor disagree	disagree	i don't know
dietitian	15	40	female	1 European	yes	Post-secondary	neither agree nor disagree	strongly disagree	agree	strongly disagree	strongly agree	strongly disagree	agree	strongly disagree	agree	strongly disagree	strongly agree	agree	strongly disagree	strongly disagree	neither agree nor disagree
dietitian	15	44	female	1 European	yes	Post-secondary	strongly agree	strongly disagree	agree		agree	agree			strongly agree		strongly agree	disagree	strongly disagree	strongly disagree	agree
dietitian	20	44	female	1 European	yes	Post-secondary	strongly agree	disagree	neither agree nor disagree		strongly agree	disagree	agree	strongly disagree	strongly agree	strongly disagree	strongly agree	neither agree nor disagree	disagree	disagree	i don't know
dietitian	4	28	female	1 European	yes	Post-secondary	agree	disagree	agree	disagree	agree	disagree	agree	disagree	agree	agree	agree	agree	disagree	disagree	agree
dietitian	25	48	female	1 European	yes	Post-secondary	strongly agree	disagree	agree	disagree	agree	disagree	agree	disagree	strongly agree	i don't know	strongly agree	disagree	disagree	disagree	agree
dietitian	12	45	female	1 European	yes	Post-secondary	agree	strongly disagree	agree	disagree	agree	strongly agree	disagree	disagree	disagree	disagree	agree	disagree	strongly disagree	strongly disagree	neither agree nor disagree
dietitian	37	59	female	1 European	yes	Post-secondary	agree	strongly disagree	neither agree nor disagree	disagree	agree	disagree	agree	disagree	agree		agree	neither agree nor disagree	neither agree nor disagree	neither agree nor disagree	neither agree nor disagree
dietitian	39	61	female	1 European	yes	Post-secondary	strongly agree	disagree	neither agree nor disagree	disagree	strongly agree	disagree	neither agree nor disagree	disagree	agree	neither agree nor disagree	agree	strongly agree	disagree	disagree	neither agree nor disagree
dietitian	0.5	24	female	1 European	yes	Post-secondary	agree	disagree	agree	strongly disagree	agree	disagree	agree	disagree	strongly agree	agree	agree	disagree	agree	strongly disagree	agree
dietitian	14	44	female	1 European	yes	Post-secondary	agree	disagree		disagree	agree			disagree	agree		agree	agree	agree	disagree	disagree
dietitian	22	45	female	1 European	yes	Post-secondary	strongly agree	neither agree nor disagree	neither agree nor disagree	disagree	agree	disagree	agree	neither agree nor disagree	agree	neither agree nor disagree	agree	disagree	strongly disagree	disagree	neither agree nor disagree
dietitian	16	40	female	1 European	yes	Post-secondary	agree	disagree	agree	neither agree nor disagree	agree	agree	disagree	neither agree nor disagree	agree	disagree	agree	neither agree nor disagree	disagree	disagree	neither agree nor disagree
dietitian	27	48	female	1 European	yes	Post-secondary	strongly agree	disagree	strongly agree	strongly disagree	agree	disagree	agree	disagree	agree	agree	agree	disagree	disagree	strongly disagree	agree
dietitian	6	29	female	1 European	yes	Post-secondary	strongly agree	strongly disagree	agree	disagree	strongly agree	disagree	neither agree nor disagree	strongly disagree	agree	neither agree nor disagree	disagree	neither agree nor disagree	agree	disagree	agree
dietitian	14	38	female	1 European	yes	Post-secondary	agree	strongly disagree	agree	strongly disagree	agree	strongly disagree	agree	strongly disagree	agree	agree	agree	strongly disagree	strongly disagree	strongly disagree	i don't know
dietitian	7	30	female	1 European	yes	Post-secondary	agree	disagree	neither agree nor disagree	disagree	agree	disagree		disagree	agree	disagree	neither agree nor disagree	neither agree nor disagree	neither agree nor disagree	neither agree nor disagree	neither agree nor disagree
dietitian	3	26	female	1 European	yes	Post-secondary	agree	strongly disagree	agree	neither agree nor disagree	agree	neither agree nor disagree	neither agree nor disagree	disagree	agree	neither agree nor disagree	agree	neither agree nor disagree	i don't know	disagree	i don't know
dietitian	7	35	female	1 European	yes	Post-secondary	agree	strongly disagree	neither agree nor disagree	disagree	agree	neither agree nor disagree	neither agree nor disagree	neither agree nor disagree	agree	agree	agree	neither agree nor disagree	disagree	disagree	neither agree nor disagree
dietitian	4	29	female	1 European	yes	Post-secondary	strongly agree	disagree	agree	disagree	agree	disagree	disagree	disagree	strongly agree	neither agree nor disagree	agree	neither agree nor disagree	disagree	disagree	agree
dietitian	23		female	1 European	yes	Post-secondary	agree	disagree	agree	disagree	agree	disagree	i don't know	strongly disagree	agree	i don't know	neither agree nor disagree	disagree	disagree	disagree	i don't know
dietitian	25	51	female	1 European	yes	Post-secondary	neither agree nor disagree	strongly disagree	agree	strongly disagree	agree	disagree	disagree	strongly disagree	agree	agree	agree	neither agree nor disagree	strongly disagree	disagree	agree
dietitian	23	55	male	1 European	yes	Post-secondary	strongly agree	strongly disagree	neither agree nor disagree	neither agree nor disagree	strongly agree	disagree	agree	disagree	i don't know	strongly disagree	strongly agree	disagree	strongly disagree	strongly disagree	i don't know
dietitian	25	54	female	1 European	yes	Post-secondary	strongly agree	strongly disagree	agree	strongly disagree	strongly agree	strongly disagree	strongly agree	strongly disagree	strongly agree	strongly disagree	agree	neither agree nor disagree	strongly disagree	strongly disagree	agree
dietitian	4.5	28	female	1 European	yes	Post-secondary	agree	strongly disagree	neither agree nor disagree	strongly disagree	agree	disagree	agree	disagree	agree	disagree	agree	strongly disagree	agree	disagree	neither agree nor disagree
dietitian	30	54	female	1 European	yes	Post-secondary	strongly agree	disagree	neither agree nor disagree	disagree	strongly agree	disagree	agree	strongly disagree	strongly agree	disagree	strongly agree	neither agree nor disagree	disagree	strongly disagree	neither agree nor disagree
dietitian	1.5	26	male	1 European	yes	Post-secondary	strongly agree	strongly disagree	strongly agree	disagree	strongly agree	disagree	agree	disagree	agree	neither agree nor disagree	strongly agree	strongly disagree	disagree	disagree	neither agree nor disagree
dietitian	39	62	female	2 Maori	yes	Post-secondary	agree	disagree	disagree	disagree	agree	disagree	agree	disagree	agree	agree	agree	neither agree nor disagree	disagree	disagree	disagree
dietitian	15	39	female	1 European	yes	Post-secondary	neither agree nor disagree	strongly disagree	agree	strongly disagree	agree	neither agree nor disagree	disagree	strongly disagree	strongly agree	strongly disagree	agree	neither agree nor disagree	agree	neither agree nor disagree	neither agree nor disagree
dietitian	40	64	female	1 European	yes	Post-secondary	strongly agree	strongly disagree	agree	strongly disagree	agree	disagree	agree	strongly disagree	strongly agree	disagree	agree	neither agree nor disagree	strongly disagree	strongly disagree	disagree
dietitian	15	39	female	1 European	yes	Post-secondary	agree	strongly disagree	strongly agree	disagree	strongly agree	disagree		disagree	agree	disagree	agree	agree	neither agree nor disagree	disagree	neither agree nor disagree
dietitian	5	28	female	1 European	yes	Post-secondary	agree	strongly disagree	agree	agree	strongly agree	strongly agree	neither agree nor disagree	neither agree nor disagree	neither agree nor disagree	strongly disagree	strongly agree	neither agree nor disagree	disagree	disagree	neither agree nor disagree
dietitian	40	62	female	1 European	yes	Post-secondary	strongly agree	disagree	neither agree nor disagree	disagree	agree	disagree	agree	strongly disagree	strongly agree	neither agree nor disagree	agree	neither agree nor disagree	disagree	disagree	neither agree nor disagree
dietitian	31	54	female	1 European	yes	Post-secondary	strongly agree	neither agree nor disagree	agree	strongly disagree	agree	disagree	strongly agree	strongly disagree	strongly agree	i don't know	strongly agree	disagree	strongly disagree	strongly disagree	strongly disagree
dietitian	5	29	female	4 Asian	yes	Post-secondary	agree	disagree	agree	disagree	agree	neither agree nor disagree	neither agree nor disagree	disagree	agree	disagree	agree	neither agree nor disagree	neither agree nor disagree	disagree	agree
dietitian	11	34	female	1 European	yes	Post-secondary	agree	strongly disagree	agree	disagree	agree	i don't know	agree	disagree	agree	i don't know	agree	neither agree nor disagree	disagree	disagree	disagree
dietitian	12	37	female	1 European	yes	Post-secondary	neither agree nor disagree	strongly disagree	agree	disagree	agree	neither agree nor disagree	i don't know	disagree	agree	disagree	agree	neither agree nor disagree	disagree	disagree	neither agree nor disagree
dietitian	13	36	female	1 European	yes	Post-secondary	strongly agree	strongly disagree	agree	strongly disagree	agree	disagree	strongly agree	disagree	agree	agree	agree	disagree	disagree	disagree	agree
dietitian	30	53	female	1 European	yes	Post-secondary	agree	disagree	strongly agree	disagree	strongly agree	agree	agree	disagree	agree	i don't know	agree	agree	disagree	disagree	disagree
dietitian	12	34	female	1 European	yes	Post-secondary	strongly agree	strongly disagree	strongly agree	strongly disagree	strongly agree	disagree	agree	disagree	agree	agree	agree	strongly disagree	disagree	strongly disagree	neither agree nor disagree
dietitian	19	42	female	1 European	yes	Post-secondary	strongly agree	strongly disagree	agree	strongly disagree	strongly agree	strongly disagree	agree	disagree	strongly agree	disagree	strongly agree	strongly disagree	strongly disagree	strongly disagree	neither agree nor disagree
dietitian	0.5	25	female	2 Maori	yes	Post-secondary	strongly agree	strongly disagree	agree	strongly disagree	strongly agree	strongly disagree	agree	disagree	strongly agree	agree	strongly agree	neither agree nor disagree	i don't know	disagree	i don't know
dietitian	32	63	female	1 European	yes	Post-secondary	agree	disagree	agree		agree	disagree	agree	neither agree nor disagree	agree		agree	neither agree nor disagree	disagree	disagree	neither agree nor disagree
dietitian	7	37	female	1 European	yes	Post-secondary	strongly agree	strongly disagree	neither agree nor disagree	strongly disagree	strongly agree		agree	strongly disagree	strongly agree	disagree	strongly agree	disagree	neither agree nor disagree	strongly disagree	agree
dietitian	31	58	female	1 European	yes	Post-secondary	strongly agree	disagree	agree	disagree	agree	disagree	agree	strongly disagree	agree	i don't know	agree	strongly disagree	strongly disagree	strongly disagree	agree
dietitian	8	42	female	1 European	yes	Post-secondary	strongly agree	disagree	agree	disagree	neither agree nor disagree	disagree	agree	disagree	strongly agree	agree	strongly agree	disagree	strongly disagree	strongly disagree	agree
dietitian	20	53	female	1 European	yes	Post-secondary	strongly agree	strongly disagree	strongly agree	disagree	strongly agree	strongly disagree	neither agree nor disagree	strongly disagree	strongly agree	disagree	neither agree nor disagree	agree	disagree	strongly disagree	neither agree nor disagree
dietitian	30	52	female	1 European	yes	Post-secondary	strongly agree	disagree	agree	disagree	strongly agree	strongly disagree	strongly agree	disagree	strongly agree	strongly agree	strongly agree	strongly disagree	disagree	disagree	agree
dietitian	39	60	female	1 European	yes	Post-secondary	strongly agree	strongly disagree	strongly agree	disagree	strongly agree	disagree	disagree	strongly disagree	strongly agree	strongly agree	strongly agree	neither agree nor disagree	strongly disagree	strongly disagree	disagree
dietitian	8	33	female	1 European	yes	Post-secondary	agree	strongly disagree	agree	disagree	agree	strongly disagree	neither agree nor disagree	disagree	agree	disagree	agree	disagree	disagree	disagree	disagree
dietitian		43	female	2 Maori	yes	Post-secondary	strongly agree	disagree	agree	disagree	agree	disagree	agree	i don't know	agree	i don't know	agree	agree	disagree	disagree	i don't know
dietitian	27	50	female	1 European	yes	Post-secondary	agree	strongly disagree	agree	strongly disagree	agree	disagree	i don't know	i don't know	i don't know	i don't know	agree	neither agree nor disagree	disagree	disagree
dietitian		49	female	1 European	yes	Post-secondary	agree	disagree	agree	disagree	agree	disagree	agree	agree	agree	disagree			disagree	disagree	agree
dietitian	6	32	female	4 Asian	yes	Post-secondary	agree	disagree	agree	disagree	strongly agree	strongly disagree	agree	disagree	strongly agree	neither agree nor disagree	agree	neither agree nor disagree	neither agree nor disagree	neither agree nor disagree	neither agree nor disagree
dietitian	10	46	female	1 European	yes	Post-secondary	agree	strongly disagree	agree	strongly disagree	strongly agree	agree	agree	strongly disagree	agree	disagree	agree	agree	strongly disagree	strongly disagree	neither agree nor disagree
dietitian	35	60	female	1 European	yes	Post-secondary	strongly agree	strongly disagree	agree	strongly disagree	strongly agree	strongly disagree	strongly agree	strongly disagree	strongly agree	agree	agree	neither agree nor disagree	strongly disagree	strongly disagree	neither agree nor disagree
dietitian	47	68	female	1 European	yes	Post-secondary	neither agree nor disagree	strongly disagree	agree		agree	disagree	neither agree nor disagree	disagree	agree	neither agree nor disagree	agree	neither agree nor disagree	disagree	disagree	neither agree nor disagree
dietitian	3	36	female	1 European	yes	Post-secondary	neither agree nor disagree	strongly disagree	agree	disagree	agree	neither agree nor disagree	neither agree nor disagree	strongly disagree	agree	i don't know	agree	neither agree nor disagree	disagree	disagree	i don't know
dietitian	20	48	female	1 European	yes	Post-secondary	agree	disagree	agree	agree	agree	agree	agree	agree	agree	agree	agree	neither agree nor disagree	strongly disagree	strongly disagree	disagree
dietitian	33		female	1 European	yes	Post-secondary	agree	strongly disagree	neither agree nor disagree	neither agree nor disagree	strongly agree	disagree	neither agree nor disagree	disagree	agree	agree	agree	disagree	disagree	disagree	agree
dietitian	40	67	female	1 European	yes	Post-secondary	agree	disagree	agree	disagree	agree	strongly disagree	agree	disagree	agree	agree	agree	agree	disagree	disagree	agree
dietitian	18	55	female	1 European	yes	Post-secondary	agree	disagree	agree	disagree	agree	disagree	agree	disagree	strongly agree		agree	neither agree nor disagree	strongly disagree	strongly disagree	neither agree nor disagree
dietitian	20	50	female	1 European	yes	Post-secondary	agree	strongly disagree	strongly agree	disagree	strongly agree	disagree	agree	strongly disagree	strongly agree	agree	strongly agree	disagree	disagree	disagree	agree
dietitian	5	30	female	1 European	yes	Post-secondary	agree	disagree	agree	disagree	agree	disagree	agree	disagree	agree	disagree	neither agree nor disagree	agree	i don't know	i don't know	i don't know
dietitian	33	54	female	1 European	yes	Post-secondary	strongly agree	strongly disagree	agree	strongly disagree	agree	strongly disagree	agree	disagree	strongly agree	disagree	strongly agree	disagree	disagree	strongly disagree	neither agree nor disagree
dietitian	30	53	female	1 European	yes	Post-secondary	strongly agree	neither agree nor disagree	agree	neither agree nor disagree	agree	disagree	agree	disagree	strongly agree	neither agree nor disagree	agree	disagree	disagree	strongly disagree	agree
dietitian	9	33	female	1 European	yes	Post-secondary	strongly agree	disagree	agree	neither agree nor disagree	agree	disagree	agree	disagree	strongly agree	neither agree nor disagree	agree	disagree	strongly disagree	strongly disagree	disagree
dietitian	16	39	female	1 European	yes	Post-secondary	agree	strongly disagree	agree	neither agree nor disagree	agree	agree	neither agree nor disagree	disagree	i don't know	disagree	neither agree nor disagree	disagree	neither agree nor disagree	neither agree nor disagree	neither agree nor disagree
dietitian	19	41	female	1 European	yes	Post-secondary	neither agree nor disagree	disagree	neither agree nor disagree	neither agree nor disagree	agree	agree	disagree	disagree	neither agree nor disagree	strongly disagree	neither agree nor disagree	disagree	disagree	disagree	disagree
dietitian	1.5	25	female	2 Maori	yes	Post-secondary	strongly agree	disagree	agree	disagree	agree	disagree	agree	neither agree nor disagree	strongly agree	agree	agree	neither agree nor disagree	disagree	strongly disagree	agree
dietitian	33	55	female	1 European	yes	Post-secondary	neither agree nor disagree	neither agree nor disagree	neither agree nor disagree	strongly disagree	neither agree nor disagree	strongly disagree	agree	strongly disagree	strongly agree	neither agree nor disagree	neither agree nor disagree	disagree	strongly disagree	strongly disagree	neither agree nor disagree
dietitian	5	29	female	1 European	yes	Post-secondary	agree	disagree	agree		agree	disagree	disagree	disagree	agree	agree	agree	agree	disagree	disagree	agree
dietitian	12	36	female	1 European	yes	Post-secondary	agree	strongly disagree	agree	disagree	agree	agree	agree	strongly disagree	strongly agree	disagree	neither agree nor disagree	neither agree nor disagree	disagree	disagree	neither agree nor disagree
dietitian	4.75	29	female	1 European	yes	Post-secondary	strongly agree	strongly disagree	agree	strongly disagree	strongly agree	disagree		disagree	agree	disagree	neither agree nor disagree	neither agree nor disagree	strongly disagree	disagree	neither agree nor disagree
dietitian	19	43	female	1 European	yes	Post-secondary	agree	disagree	agree	disagree	agree	agree	agree	disagree	agree	agree	agree	disagree	agree	disagree	disagree
dietitian	17	62	female	4 Asian	yes	Post-secondary	agree	strongly disagree	strongly agree	disagree	strongly agree	disagree	agree	strongly disagree	strongly agree	disagree	agree	agree	disagree	disagree	disagree
dietitian	2.5	24	female	1 European	yes	Post-secondary	agree	disagree	agree	disagree	agree	neither agree nor disagree	agree	disagree	agree	disagree	agree	neither agree nor disagree	disagree	disagree	disagree
dietitian	6	32	female	2 Maori	yes	Post-secondary	agree	strongly disagree	agree	strongly disagree	strongly agree	disagree	agree	disagree	agree	neither agree nor disagree	agree	disagree	disagree	disagree	agree
dietitian	39	66	female	1 European	yes	Post-secondary	strongly agree	disagree	strongly agree	disagree	agree	disagree	strongly agree	neither agree nor disagree	agree	neither agree nor disagree	neither agree nor disagree	neither agree nor disagree	disagree	disagree	agree
dietitian	18	50	female	1 European	yes	Post-secondary	agree	strongly disagree	agree	strongly disagree	agree	strongly disagree	agree	disagree	agree	disagree	agree	disagree	disagree	disagree	neither agree nor disagree
dietitian	22	45	female	1 European	yes	Post-secondary	agree	disagree	agree	disagree	agree	disagree	agree	disagree	agree	agree	agree	neither agree nor disagree	disagree	disagree	neither agree nor disagree
dietitian	8	29	female	1 European	yes	Post-secondary	neither agree nor disagree	strongly disagree	strongly agree	disagree	agree	disagree	neither agree nor disagree	disagree	agree	neither agree nor disagree	strongly agree	neither agree nor disagree	neither agree nor disagree	disagree	i don't know
dietitian	30	57	female	1 European	yes	Post-secondary	strongly agree	disagree	agree	strongly disagree	strongly disagree	strongly disagree	strongly agree	strongly disagree	strongly agree	agree	strongly agree	neither agree nor disagree	disagree	strongly disagree	strongly agree
dietitian	29	54	female	1 European	yes	Post-secondary	strongly agree	disagree	agree	strongly disagree	agree	strongly disagree	agree	strongly disagree	strongly agree	agree	agree	disagree	disagree	strongly disagree	agree
dietitian	10	33	female	1 European	yes	Post-secondary	agree	strongly disagree	agree	disagree	strongly agree	disagree	agree	disagree	agree	agree	agree	neither agree nor disagree	disagree	disagree	neither agree nor disagree
dietitian	50	70	female	2 Maori	yes	Post-secondary	neither agree nor disagree	disagree	neither agree nor disagree	disagree	disagree	disagree	agree	neither agree nor disagree	neither agree nor disagree	agree	agree	neither agree nor disagree	neither agree nor disagree	neither agree nor disagree	neither agree nor disagree
dietitian	27	50	female	1 European	yes	Post-secondary	agree	strongly disagree	agree	strongly disagree	agree	disagree	agree	strongly disagree	strongly agree	neither agree nor disagree	agree	neither agree nor disagree	strongly disagree	strongly disagree	neither agree nor disagree
dietitian	10	35	female	6 Other/not stated	yes	Post-secondary	agree	disagree	agree	disagree	agree	disagree	agree	disagree	agree	agree	agree	disagree	disagree	disagree	agree
dietitian	9	36	female	1 European	yes	Post-secondary	agree	neither agree nor disagree	agree	agree		agree	i don't know	strongly disagree	agree	agree	disagree	disagree	disagree	disagree	neither agree nor disagree
dietitian	4	40	female	1 European	yes	Post-secondary	strongly agree	strongly disagree	agree	strongly disagree	agree	agree	strongly agree	disagree	agree	agree	agree	disagree	strongly disagree	strongly disagree	agree
dietitian	23	60	female	1 European	yes	Post-secondary	agree	disagree	agree	neither agree nor disagree	agree	strongly disagree	i don't know	disagree	agree	neither agree nor disagree	agree	neither agree nor disagree	disagree	disagree	neither agree nor disagree
dietitian	10	33	female	1 European	yes	Post-secondary	agree	strongly disagree	agree	neither agree nor disagree	strongly agree	disagree	agree	disagree	agree	neither agree nor disagree	neither agree nor disagree	neither agree nor disagree	disagree	disagree	agree
dietitian	15	38	female	1 European	yes	Post-secondary	strongly agree	strongly disagree	agree	neither agree nor disagree	strongly agree	strongly disagree	agree	disagree	agree	agree	strongly agree	neither agree nor disagree	i don't know	i don't know	i don't know
dietitian	21	46	female	1 European	yes	Post-secondary	agree	strongly disagree	strongly agree	disagree	strongly agree	disagree	agree	strongly disagree	agree	disagree	agree	neither agree nor disagree	agree	disagree	disagree
dietitian	37	60	female	1 European	yes	Post-secondary	agree	strongly agree	strongly agree	neither agree nor disagree	agree	agree	disagree	agree	strongly agree	neither agree nor disagree	agree	disagree	disagree	disagree	agree
dietitian	10	32	female	1 European	yes	Post-secondary	agree	strongly disagree	neither agree nor disagree	disagree	agree	neither agree nor disagree	neither agree nor disagree	disagree	agree	disagree	agree	neither agree nor disagree	disagree	neither agree nor disagree	disagree
dietitian	10	36	female	4 Asian	yes	Post-secondary	strongly agree	disagree	agree	neither agree nor disagree	strongly agree	strongly agree	neither agree nor disagree	agree	agree	neither agree nor disagree	agree	disagree	disagree	disagree	disagree
dietitian	6	31	female	4 Asian	yes	Post-secondary	strongly agree	strongly disagree	strongly agree	strongly disagree	strongly agree	strongly disagree	strongly agree	strongly disagree	strongly agree	agree	strongly agree	neither agree nor disagree	strongly disagree	strongly disagree	neither agree nor disagree
dietitian	7	39	female	1 European	yes	Post-secondary	strongly agree	disagree	strongly agree	disagree	strongly agree	disagree	strongly agree	strongly disagree	strongly agree	i don't know	strongly agree	agree	disagree	disagree	agree
general practitioner	2	35	female	1 European	yes	Post-secondary	agree	strongly disagree	agree	disagree	agree	agree	strongly agree	i don't know	strongly agree	agree	agree	neither agree nor disagree	i don't know	neither agree nor disagree	agree
general practitioner	15	46	male	1 European	yes	Post-secondary	agree	strongly disagree	agree	disagree	neither agree nor disagree	disagree	agree	neither agree nor disagree	agree	agree	strongly agree	disagree	disagree	disagree	agree
general practitioner	20	51	female	1 European	yes	Post-secondary	strongly agree	strongly disagree	strongly agree	strongly disagree	strongly agree	strongly agree	agree	disagree	strongly agree	agree	agree	neither agree nor disagree	strongly disagree	neither agree nor disagree	neither agree nor disagree
general practitioner	10	44	female	1 European	yes	Post-secondary	strongly agree	strongly disagree	strongly agree	strongly disagree	strongly agree	disagree	strongly agree	i don't know	i don't know	disagree	agree	strongly disagree	strongly disagree	strongly disagree	strongly agree
general practitioner	11	44	male	1 European	yes	Post-secondary	disagree	strongly disagree	agree	i don't know	strongly agree	strongly disagree	i don't know	strongly disagree	i don't know	i don't know	strongly agree	agree	i don't know	neither agree nor disagree	i don't know
general practitioner	40	64	male	1 European	yes	Post-secondary	agree	strongly agree	agree	disagree	agree	disagree	agree	disagree	agree	i don't know	disagree	disagree	disagree	disagree	agree
general practitioner	20	48	female	1 European	yes	Post-secondary	strongly agree	strongly disagree	strongly agree	strongly disagree	agree	strongly disagree	disagree	strongly disagree	strongly agree	disagree	strongly agree	neither agree nor disagree	strongly disagree	strongly disagree	strongly agree
general practitioner	25	55	male	1 European	yes	Post-secondary	agree	strongly disagree	agree	disagree	agree	neither agree nor disagree	neither agree nor disagree	agree	agree	disagree	agree	neither agree nor disagree	neither agree nor disagree	disagree	neither agree nor disagree
general practitioner	15	48	female	1 European	yes	Post-secondary	agree	disagree	neither agree nor disagree	disagree	agree	neither agree nor disagree	agree	disagree	agree	neither agree nor disagree	agree	agree	agree	neither agree nor disagree	neither agree nor disagree
general practitioner	20	50	female	1 European	yes	Post-secondary	neither agree nor disagree	strongly disagree	disagree	disagree	neither agree nor disagree	neither agree nor disagree	agree	disagree	strongly agree	strongly disagree	agree	neither agree nor disagree	disagree	disagree	disagree
general practitioner	10	38	female	1 European	yes	Post-secondary	agree	disagree	agree	neither agree nor disagree	agree	neither agree nor disagree	agree	neither agree nor disagree	agree	neither agree nor disagree	agree	neither agree nor disagree	neither agree nor disagree	neither agree nor disagree	neither agree nor disagree
general practitioner	34	59	female	2 Maori	yes	Post-secondary	agree	neither agree nor disagree	agree	strongly disagree	strongly disagree	disagree	agree	strongly disagree	strongly disagree	neither agree nor disagree	neither agree nor disagree	strongly disagree	neither agree nor disagree	strongly disagree	neither agree nor disagree
general practitioner	25	55	female	1 European	yes	Post-secondary	neither agree nor disagree	disagree	agree	disagree	agree	disagree	agree	i don't know	agree	disagree	disagree	agree	neither agree nor disagree	agree	disagree
general practitioner	6	37	male	1 European	yes	Post-secondary	neither agree nor disagree	strongly disagree	strongly agree	disagree	strongly agree	agree	neither agree nor disagree	agree	neither agree nor disagree	agree	agree	neither agree nor disagree	agree	agree	neither agree nor disagree
general practitioner	20	53	female	1 European	yes	Post-secondary	agree	strongly disagree	strongly agree	strongly disagree	strongly agree	strongly disagree	i don't know	disagree	strongly agree	agree	strongly agree	agree	disagree	strongly disagree	neither agree nor disagree
general practitioner	40	66	female	1 European	yes	Post-secondary	agree	strongly disagree	agree	disagree	agree	disagree	agree	disagree	agree	agree	agree	neither agree nor disagree	neither agree nor disagree	agree	neither agree nor disagree
general practitioner	20	49	male	4 Asian	yes	Post-secondary	agree	disagree	agree	neither agree nor disagree	neither agree nor disagree	disagree	neither agree nor disagree	agree	neither agree nor disagree	neither agree nor disagree	agree	neither agree nor disagree	agree	neither agree nor disagree	disagree
general practitioner	30	59	male	1 European	yes	Post-secondary	strongly agree	neither agree nor disagree	agree	disagree	agree	strongly disagree	agree	disagree	agree	agree	neither agree nor disagree	disagree	strongly disagree	strongly disagree	agree
general practitioner	25	52	female	1 European	yes	Post-secondary	neither agree nor disagree	disagree	agree	neither agree nor disagree	agree	neither agree nor disagree	neither agree nor disagree	disagree	disagree	disagree	agree	neither agree nor disagree	agree	agree	neither agree nor disagree
general practitioner	11	39	male	1 European	yes	Post-secondary	neither agree nor disagree	strongly disagree	i don't know	disagree	agree	agree	i don't know	disagree	agree	i don't know	agree	neither agree nor disagree	i don't know	disagree	disagree
general practitioner	26	54	male	1 European	yes	Post-secondary	strongly agree	strongly disagree	strongly agree	strongly disagree	strongly agree	strongly disagree	agree	strongly disagree	strongly agree	i don't know	agree	disagree	disagree	strongly disagree	agree
general practitioner	14	43	female	1 European	yes	Post-secondary	agree	disagree	strongly disagree	disagree	agree	agree	disagree	disagree	i don't know	i don't know	strongly disagree	disagree	disagree	disagree	i don't know
general practitioner	14	44	male	1 European	yes	Post-secondary	agree	disagree	strongly agree	disagree	agree	strongly disagree	agree	neither agree nor disagree	agree	neither agree nor disagree	strongly agree	disagree	agree	neither agree nor disagree	neither agree nor disagree
general practitioner	25	54	female	2 Maori	yes	Post-secondary	strongly agree	disagree	strongly agree	i don't know	disagree	disagree	agree	i don't know	strongly agree	neither agree nor disagree	agree	neither agree nor disagree	neither agree nor disagree	i don't know	neither agree nor disagree
general practitioner	9	41	male	1 European	yes	Post-secondary	agree	disagree	strongly agree	disagree	agree	agree	agree	neither agree nor disagree	strongly agree	disagree	agree	agree	agree	agree	neither agree nor disagree
general practitioner	20	57	female	1 European	yes	Post-secondary	agree	disagree	agree	disagree	neither agree nor disagree	strongly disagree	agree	disagree	agree	agree	agree	disagree	disagree	disagree	neither agree nor disagree
general practitioner	16	46	male	1 European	yes	Post-secondary	strongly agree	strongly disagree	agree	strongly disagree	strongly agree	disagree	agree	strongly disagree	strongly agree	neither agree nor disagree	strongly agree	disagree	agree	disagree	agree
general practitioner	34	63	male	1 European	yes	Post-secondary	agree	strongly disagree	agree	strongly disagree	strongly agree	neither agree nor disagree	neither agree nor disagree	neither agree nor disagree	agree	neither agree nor disagree	agree	neither agree nor disagree	agree	agree	agree
general practitioner	23	50	female	1 European	yes	Post-secondary	neither agree nor disagree	strongly disagree	agree	disagree	strongly agree	disagree	agree	disagree	agree	i don't know	agree	disagree	strongly agree	disagree	agree
general practitioner	25	51	male	1 European	yes	Post-secondary	agree	strongly disagree	strongly agree	strongly disagree	strongly agree	disagree	strongly agree	disagree	strongly agree	i don't know	strongly disagree	neither agree nor disagree	disagree	disagree	i don't know
general practitioner	21	50	male	1 European	yes	Post-secondary	agree	disagree	agree	disagree	neither agree nor disagree	neither agree nor disagree	agree	neither agree nor disagree	agree	agree	agree	neither agree nor disagree	disagree	disagree	neither agree nor disagree
general practitioner	8	39	female	1 European	yes	Post-secondary	disagree	strongly disagree	strongly agree	neither agree nor disagree	strongly agree	strongly agree	neither agree nor disagree	neither agree nor disagree	agree	neither agree nor disagree	neither agree nor disagree	strongly agree	strongly agree	agree	strongly disagree
general practitioner	22	51	male	1 European	yes	Post-secondary	agree	disagree	agree	disagree	disagree	neither agree nor disagree	neither agree nor disagree	disagree	agree	agree	agree	disagree	neither agree nor disagree	i don't know	i don't know
general practitioner	10	42	female	1 European	yes	Post-secondary	agree	disagree	agree	disagree	agree	disagree	agree	disagree	agree	disagree	agree	neither agree nor disagree	agree	disagree	i don't know
general practitioner	25	55	male	1 European	yes	Post-secondary	strongly agree	strongly disagree	strongly agree	strongly disagree	neither agree nor disagree	agree	agree	disagree	strongly agree	agree	strongly agree	strongly disagree	disagree	strongly disagree	agree
general practitioner	9	39	female	1 European	yes	Post-secondary	strongly agree	disagree	agree	strongly disagree	agree	strongly disagree	strongly agree	disagree	strongly agree	strongly agree	strongly agree	strongly disagree	strongly disagree	strongly disagree	strongly agree
general practitioner	31	62	male	1 European	yes	Post-secondary	agree	strongly disagree	agree	strongly disagree	agree	disagree	agree	agree	strongly agree	agree	agree	neither agree nor disagree	disagree	strongly disagree	agree
general practitioner	7.5	37	female	1 European	yes	Post-secondary	agree	disagree	agree	disagree	disagree	i don't know	i don't know	disagree	agree	i don't know	i don't know	neither agree nor disagree	i don't know	disagree	i don't know
general practitioner	23	52	female	1 European	yes	Post-secondary	agree	strongly disagree	strongly agree	disagree	strongly agree	disagree	neither agree nor disagree	neither agree nor disagree	neither agree nor disagree	agree	agree	neither agree nor disagree	neither agree nor disagree	neither agree nor disagree	neither agree nor disagree
general practitioner	10	43	female	6 Other/not stated	yes	Post-secondary	agree	strongly disagree	agree	disagree	agree	disagree	strongly agree	neither agree nor disagree	agree	agree	neither agree nor disagree	strongly agree	agree	agree	neither agree nor disagree
general practitioner	24	62	female	1 European	yes	Post-secondary	neither agree nor disagree	disagree	strongly agree	disagree	agree	disagree	disagree	disagree	strongly agree	neither agree nor disagree	agree	neither agree nor disagree	agree	disagree	neither agree nor disagree
general practitioner	22	52	male	1 European	yes	Post-secondary	neither agree nor disagree	neither agree nor disagree	agree	strongly disagree	neither agree nor disagree	disagree	agree	neither agree nor disagree	strongly agree	neither agree nor disagree	agree	disagree	disagree	disagree	disagree
general practitioner	28	52	male	1 European	yes	Post-secondary	strongly agree	disagree	agree	strongly disagree	agree	disagree	agree	disagree	strongly agree	agree	agree	disagree	agree	disagree	neither agree nor disagree
general practitioner	17	47	female	1 European	yes	Post-secondary	strongly agree	strongly disagree	agree	strongly disagree	agree	disagree	agree	disagree	strongly agree	agree	agree	disagree	strongly disagree	strongly disagree	strongly agree
general practitioner	15	44	female	1 European	yes	Post-secondary	neither agree nor disagree	disagree	agree	disagree	agree	neither agree nor disagree	neither agree nor disagree	neither agree nor disagree	neither agree nor disagree	neither agree nor disagree	agree	neither agree nor disagree	agree	agree	disagree
general practitioner	25	54	female	1 European	yes	Post-secondary	agree	disagree	neither agree nor disagree	disagree	agree	disagree	agree	disagree	agree	neither agree nor disagree	agree	disagree	disagree	disagree	agree
general practitioner	20	49	female	1 European	yes	Post-secondary	agree	strongly disagree	agree	agree	strongly agree	agree	i don't know	disagree	i don't know	disagree	agree	agree	strongly disagree	strongly disagree	agree
general practitioner	30	55	male	1 European	yes	Post-secondary	agree	strongly disagree	agree	disagree	neither agree nor disagree	strongly disagree	agree	disagree	strongly agree	i don't know	agree	strongly disagree	neither agree nor disagree	neither agree nor disagree	agree
general practitioner	29	55	male	1 European	yes	Post-secondary	neither agree nor disagree	strongly disagree	disagree	disagree	agree	neither agree nor disagree	neither agree nor disagree	i don't know	i don't know	neither agree nor disagree	disagree	agree	disagree	disagree	disagree
general practitioner	11	40	female	1 European	yes	Post-secondary	agree	disagree	agree	disagree	agree	disagree	agree	disagree	agree	agree	agree	disagree	disagree	disagree	agree
general practitioner	25	56	male	1 European	yes	Post-secondary	i don't know	i don't know	agree	i don't know	i don't know	i don't know	i don't know	i don't know	i don't know	i don't know	agree	i don't know	i don't know	i don't know	i don't know
general practitioner	10	40	female	1 European	yes	Post-secondary	agree	strongly disagree	strongly agree	disagree	strongly agree	disagree	agree	disagree	agree	agree	strongly agree	disagree	disagree	disagree	agree
general practitioner	15	47	male	1 European	yes	Post-secondary	agree	strongly disagree	strongly agree	disagree	agree	disagree	agree	disagree	agree	neither agree nor disagree	agree	agree	disagree	disagree	agree
general practitioner	10	43	female	1 European	yes	Post-secondary	agree	disagree	agree	disagree	agree	disagree	agree	disagree	agree	agree	agree	neither agree nor disagree	disagree	disagree	agree
general practitioner	34	63	female	1 European	yes	Post-secondary	agree	disagree	agree	disagree	agree	i don't know	i don't know	disagree	i don't know	i don't know	agree	strongly disagree	i don't know	i don't know	agree
general practitioner	25	53	male	1 European	yes	Post-secondary	agree	strongly disagree	neither agree nor disagree	disagree	agree	strongly disagree	agree	strongly disagree	i don't know	strongly agree	agree	neither agree nor disagree	neither agree nor disagree	neither agree nor disagree	i don't know
general practitioner	10	45	female	1 European	yes	Post-secondary	neither agree nor disagree	disagree	strongly agree	disagree	agree	neither agree nor disagree	neither agree nor disagree	disagree	strongly agree	agree	agree	neither agree nor disagree	disagree	neither agree nor disagree	neither agree nor disagree
general practitioner	9	44	male	1 European	yes	Post-secondary	agree	strongly disagree	agree	disagree	agree	disagree	agree	disagree	agree	agree	agree	neither agree nor disagree	neither agree nor disagree	disagree	neither agree nor disagree
general practitioner	20	46	male	1 European	yes	Post-secondary	agree	strongly disagree	agree	strongly disagree	disagree	disagree	i don't know	disagree	agree	agree	neither agree nor disagree	neither agree nor disagree	i don't know	disagree	i don't know
general practitioner	37	65	male	1 European	yes	Post-secondary	agree	disagree	neither agree nor disagree	disagree	neither agree nor disagree	i don't know	i don't know	disagree	i don't know	i don't know	neither agree nor disagree	disagree	disagree	disagree	i don't know
general practitioner	30	61	male	1 European	yes	Post-secondary	agree	disagree	agree	disagree	agree	disagree	agree	agree	agree	neither agree nor disagree	agree	neither agree nor disagree	neither agree nor disagree	disagree	neither agree nor disagree
general practitioner	28	62	female	1 European	yes	Post-secondary	neither agree nor disagree	strongly disagree	agree	i don't know	agree	strongly disagree	strongly disagree	i don't know	i don't know	i don't know	strongly agree	agree	agree	agree	disagree
general practitioner	27	56	female	1 European	yes	Post-secondary	strongly agree	disagree	agree	disagree	agree	i don't know	i don't know	strongly disagree	strongly agree	neither agree nor disagree	agree	disagree	strongly disagree	strongly disagree	agree
general practitioner	20	51	female	1 European	yes	Post-secondary	agree	disagree	disagree	disagree	disagree	disagree	agree	neither agree nor disagree	agree	agree	agree	neither agree nor disagree	strongly disagree	strongly disagree	agree
general practitioner	8	42	male	1 European	yes	Post-secondary	agree	strongly disagree	agree	strongly disagree	agree	strongly disagree	neither agree nor disagree	strongly disagree	strongly agree	strongly agree	strongly agree	strongly disagree	strongly disagree	strongly disagree	strongly agree
general practitioner	10	46	female	1 European	yes	Post-secondary	agree	disagree	agree	disagree	agree	disagree	agree	disagree	agree	i don't know	agree	disagree	disagree	strongly disagree	agree
general practitioner	12	46	male	1 European	yes	Post-secondary	strongly agree	neither agree nor disagree	neither agree nor disagree	neither agree nor disagree	strongly agree	strongly agree	neither agree nor disagree	neither agree nor disagree	neither agree nor disagree	neither agree nor disagree	strongly agree	neither agree nor disagree	neither agree nor disagree	disagree	agree
general practitioner	6	35	female	1 European	yes	Post-secondary	agree	disagree	strongly agree	disagree	agree	disagree	i don't know	disagree	strongly agree	agree	agree	disagree	i don't know	strongly disagree	agree
general practitioner	7	36	female	1 European	yes	Post-secondary	agree	strongly disagree	agree	strongly disagree	agree	disagree	agree	disagree	strongly agree	i don't know	strongly agree	strongly disagree	strongly disagree	strongly disagree	agree
general practitioner	7	36	female	1 European	yes	Post-secondary	strongly agree	disagree	strongly agree	strongly disagree	agree	neither agree nor disagree	agree	strongly disagree	strongly agree	strongly agree	strongly agree	strongly disagree	agree	strongly disagree	agree
general practitioner	20	53	male	1 European	yes	Post-secondary	agree	neither agree nor disagree	agree	strongly disagree	agree	neither agree nor disagree	neither agree nor disagree	neither agree nor disagree	agree	agree	agree	neither agree nor disagree	neither agree nor disagree	neither agree nor disagree	neither agree nor disagree
general practitioner	22	51	male	1 European	yes	Post-secondary	agree	disagree	agree	disagree	strongly agree	disagree	i don't know	disagree	agree	i don't know	agree	agree	agree	disagree	disagree
general practitioner	22	54	female	1 European	yes	Post-secondary	agree	disagree	strongly agree	disagree	neither agree nor disagree	disagree	agree	neither agree nor disagree	agree	agree	strongly agree	agree	agree	neither agree nor disagree	agree
general practitioner	23	56	male	1 European	yes	Post-secondary	neither agree nor disagree	disagree	i don't know	i don't know	agree	i don't know	i don't know	i don't know	neither agree nor disagree	neither agree nor disagree	i don't know	neither agree nor disagree	i don't know	disagree	i don't know
general practitioner	17	46	male	1 European	yes	Post-secondary	strongly agree	neither agree nor disagree	strongly agree	strongly disagree	agree	neither agree nor disagree	neither agree nor disagree	strongly disagree	strongly agree	neither agree nor disagree	neither agree nor disagree	neither agree nor disagree	agree	strongly disagree	neither agree nor disagree
general practitioner	31	59	female	1 European	yes	Post-secondary	agree	disagree	agree	strongly disagree	agree	strongly disagree	neither agree nor disagree	disagree	agree	disagree	agree	neither agree nor disagree	disagree	disagree	agree
general practitioner	16	54	male	1 European	yes	Post-secondary	disagree	strongly disagree	strongly agree	disagree	agree	agree	neither agree nor disagree	neither agree nor disagree	agree	agree	agree	neither agree nor disagree	disagree	strongly disagree	neither agree nor disagree
general practitioner	15	52	male	1 European	yes	Post-secondary	strongly agree	strongly disagree	agree	strongly disagree	agree	disagree	i don't know	disagree	agree	agree	agree	disagree	i don't know	disagree	i don't know
general practitioner	27	55	female	1 European	yes	Post-secondary	strongly agree	strongly disagree	strongly agree	strongly disagree	agree	disagree	i don't know	disagree	strongly agree	agree	agree	neither agree nor disagree	strongly disagree	i don't know	agree
general practitioner	8	43	female	4 Asian	yes	Post-secondary	agree	disagree	strongly agree	disagree	disagree	disagree	agree	disagree	agree	agree	agree	neither agree nor disagree	neither agree nor disagree	disagree	neither agree nor disagree
general practitioner	25	55	female	1 European	yes	Post-secondary	strongly agree	disagree	agree	strongly disagree	agree	agree	strongly agree	strongly disagree	strongly agree	agree	strongly agree	strongly disagree	strongly disagree	strongly disagree	strongly agree
general practitioner	29	56	male	4 Asian	yes	Post-secondary	agree	agree	agree	disagree	disagree	agree	agree	i don't know	i don't know	agree	neither agree nor disagree	strongly disagree	strongly disagree	strongly disagree	i don't know
general practitioner	36	61	male	2 Maori	yes	Post-secondary	agree	neither agree nor disagree	agree	neither agree nor disagree	neither agree nor disagree	neither agree nor disagree	neither agree nor disagree	disagree	neither agree nor disagree	neither agree nor disagree	neither agree nor disagree	neither agree nor disagree	neither agree nor disagree	neither agree nor disagree	neither agree nor disagree
general practitioner	22	48	female	1 European	yes	Post-secondary	agree	disagree	agree	disagree	agree	disagree	agree	disagree	agree	disagree	agree	agree	agree	disagree	agree
general practitioner	5	35	female	1 European	yes	Post-secondary	agree	strongly disagree	agree	disagree	agree	disagree	agree	disagree	agree	i don't know	agree	neither agree nor disagree	disagree	disagree	agree
general practitioner	5	42	female	1 European	yes	Post-secondary	agree	disagree	agree	disagree	agree	disagree	neither agree nor disagree	disagree	agree	neither agree nor disagree	agree	neither agree nor disagree	neither agree nor disagree	neither agree nor disagree	agree
general practitioner	27	54	male	1 European	yes	Post-secondary	agree	disagree	agree	disagree	disagree	disagree	agree	disagree	agree	agree	agree	disagree	disagree	disagree	agree
general practitioner	20	50	male	4 Asian	yes	Post-secondary	agree	neither agree nor disagree	agree	agree	neither agree nor disagree	neither agree nor disagree	i don't know	disagree	i don't know	agree	strongly agree	disagree	neither agree nor disagree	disagree	agree
general practitioner	4	32	male	1 European	yes	Post-secondary	agree	strongly disagree	disagree	disagree	strongly agree	disagree	neither agree nor disagree	agree	neither agree nor disagree	neither agree nor disagree	agree	neither agree nor disagree	neither agree nor disagree	disagree	disagree
general practitioner	6	40	male	1 European	yes	Post-secondary	agree	strongly disagree	agree	strongly disagree	agree	neither agree nor disagree	agree	strongly disagree	strongly agree	agree	agree	disagree	disagree	disagree	i don't know
general practitioner	3	33	male	1 European	yes	Post-secondary	neither agree nor disagree	strongly disagree	agree	disagree	agree	agree	agree	agree	agree	neither agree nor disagree	agree	agree	agree	agree	neither agree nor disagree
general practitioner	20	54	female	6 Other/not stated	yes	Post-secondary	agree	neither agree nor disagree	neither agree nor disagree	neither agree nor disagree	agree	i don't know	agree	disagree	agree	agree	i don't know	agree	agree	neither agree nor disagree	agree
general practitioner	7	35	female	1 European	yes	Post-secondary	agree	strongly disagree	agree	disagree	agree	neither agree nor disagree	agree	disagree	agree	i don't know	agree	disagree	agree	disagree	agree
general practitioner	18	44	female	1 European	yes	Post-secondary	agree	strongly disagree	strongly agree	strongly disagree	strongly agree	strongly disagree	agree	strongly disagree	strongly agree	neither agree nor disagree	strongly agree	neither agree nor disagree	disagree	strongly disagree	neither agree nor disagree
general practitioner	29	56	male	1 European	yes	Post-secondary	strongly agree	strongly disagree	disagree	strongly disagree	agree	agree	strongly agree	disagree	agree	agree	strongly agree	disagree	disagree	disagree	strongly agree
general practitioner	12	44	female	1 European	yes	Post-secondary	agree	strongly disagree	agree	disagree	neither agree nor disagree	disagree	agree	i don't know	agree	i don't know	agree	agree	neither agree nor disagree	agree	disagree
general practitioner	11	45	female	1 European	yes	Post-secondary	neither agree nor disagree	disagree	agree	disagree	agree	agree	i don't know	i don't know	agree	strongly agree	agree	neither agree nor disagree	i don't know	neither agree nor disagree	disagree
general practitioner	28	57	female	1 European	yes	Post-secondary	agree	disagree	agree	neither agree nor disagree	i don't know	disagree	neither agree nor disagree	i don't know	agree	i don't know	neither agree nor disagree	neither agree nor disagree	disagree	disagree	i don't know
general practitioner	20	43	female	1 European	yes	Post-secondary	strongly agree	strongly disagree	strongly agree	strongly disagree	strongly agree	disagree	agree	disagree	strongly agree	i don't know	strongly agree	neither agree nor disagree	strongly disagree	strongly disagree	agree
general practitioner	14	43	female	1 European	yes	Post-secondary	neither agree nor disagree	disagree	strongly agree	disagree	strongly agree	strongly disagree	disagree	strongly disagree	strongly agree	disagree	strongly agree	neither agree nor disagree	agree	neither agree nor disagree	agree
general practitioner	20	48	female	1 European	yes	Post-secondary	agree	strongly disagree	agree	disagree	strongly agree	disagree	agree	disagree	agree	agree	agree	neither agree nor disagree	agree	neither agree nor disagree	neither agree nor disagree
general practitioner	9	36	female	1 European	yes	Post-secondary	agree	strongly disagree	agree	disagree	agree	i don't know	i don't know	i don't know	agree	i don't know	neither agree nor disagree	neither agree nor disagree	i don't know	neither agree nor disagree	i don't know
general practitioner	30	59	male	1 European	yes	Post-secondary	agree	disagree	i don't know	disagree	agree	agree	i don't know	disagree	i don't know	i don't know	agree	disagree	i don't know	disagree	agree
general practitioner	3	30	male	1 European	yes	Post-secondary	strongly disagree	strongly disagree	strongly agree	strongly disagree	strongly agree	strongly disagree	strongly agree	strongly disagree	strongly disagree	agree	strongly agree	neither agree nor disagree	disagree	agree	neither agree nor disagree
general practitioner	19	49	female	1 European	yes	Post-secondary	agree	strongly disagree	agree	disagree	agree	agree	agree	agree	agree	agree	agree	neither agree nor disagree	agree	agree	agree
general practitioner	20	52	female	1 European	yes	Post-secondary	agree	disagree	strongly agree	strongly agree	disagree	disagree	strongly agree	disagree	strongly agree	agree	agree	neither agree nor disagree	disagree	strongly disagree	neither agree nor disagree
general practitioner	18	46	male	1 European	yes	Post-secondary	agree	strongly disagree	agree	disagree	strongly agree	disagree	agree	agree	i don't know	agree	agree	disagree	agree	neither agree nor disagree	i don't know
general practitioner	12	36	female	1 European	yes	Post-secondary	neither agree nor disagree	disagree	agree	disagree	agree	neither agree nor disagree	neither agree nor disagree	agree	neither agree nor disagree	neither agree nor disagree	agree	disagree	neither agree nor disagree	neither agree nor disagree	disagree
general practitioner	28	59	male	1 European	yes	Post-secondary	neither agree nor disagree	strongly agree	agree	disagree	agree	disagree	neither agree nor disagree	disagree	agree	neither agree nor disagree	neither agree nor disagree	agree	neither agree nor disagree	disagree	neither agree nor disagree
general practitioner	35	65	female	1 European	yes	Post-secondary	neither agree nor disagree	strongly disagree	neither agree nor disagree	disagree	strongly agree	disagree	neither agree nor disagree	disagree	agree	neither agree nor disagree	agree	neither agree nor disagree	disagree	neither agree nor disagree	i don't know
general practitioner	15	44	male	1 European	yes	Post-secondary	agree	disagree	agree	disagree	agree	disagree	agree	neither agree nor disagree	agree	neither agree nor disagree	agree	disagree	disagree	disagree	neither agree nor disagree
general practitioner	33	64	male	1 European	yes	Post-secondary	agree	disagree	agree	disagree	agree	disagree	agree	disagree	i don't know	i don't know	agree	disagree	disagree	disagree	disagree
general practitioner	28	56	female	1 European	yes	Post-secondary	agree	strongly disagree	agree	strongly disagree	agree	disagree	neither agree nor disagree	neither agree nor disagree	agree	neither agree nor disagree	agree	disagree	strongly disagree	strongly disagree	agree
general practitioner	3	36	male	1 European	yes	Post-secondary	agree	disagree	agree	disagree	agree	disagree	i don't know	disagree	strongly agree	agree	agree	disagree	strongly disagree	strongly disagree	agree
general practitioner	20	51	female	1 European	yes	Post-secondary	disagree	disagree	agree	disagree	agree	neither agree nor disagree	neither agree nor disagree	disagree	agree	i don't know	neither agree nor disagree	agree	agree	neither agree nor disagree	disagree
general practitioner	3	31	female	1 European	yes	Post-secondary	agree	strongly disagree	agree	strongly disagree	agree	neither agree nor disagree	agree	neither agree nor disagree	agree	i don't know	agree	neither agree nor disagree	agree	neither agree nor disagree	agree
general practitioner	24	53	male	1 European	yes	Post-secondary	neither agree nor disagree	neither agree nor disagree	agree	strongly disagree	agree	disagree	agree	agree	agree	agree	agree	neither agree nor disagree	agree	strongly disagree	agree
general practitioner	27	65	male	1 European	yes	Post-secondary	agree	disagree	i don't know	disagree	agree	disagree	agree	i don't know	agree	i don't know	disagree	disagree	disagree	disagree	agree
general practitioner	27	58	male	1 European	yes	Post-secondary	neither agree nor disagree	disagree	neither agree nor disagree	disagree	neither agree nor disagree	disagree	neither agree nor disagree	neither agree nor disagree	agree	disagree	agree	agree	neither agree nor disagree	neither agree nor disagree	disagree
general practitioner	7	38	female	1 European	yes	Post-secondary	strongly agree	strongly disagree	agree	strongly disagree	agree	disagree	agree	disagree	strongly agree	i don't know	strongly agree	neither agree nor disagree	i don't know	disagree	i don't know
general practitioner	40	64	male	1 European	yes	Post-secondary	strongly agree	agree	agree	strongly disagree	strongly disagree	agree	strongly agree	disagree	i don't know	agree	agree	disagree	disagree	strongly disagree	disagree
general practitioner	24	53	female	1 European	yes	Post-secondary	agree	strongly disagree	agree	disagree	agree	i don't know	agree	i don't know	i don't know	i don't know	strongly agree	neither agree nor disagree	neither agree nor disagree	i don't know	i don't know
general practitioner	24	50	female	1 European	yes	Post-secondary	agree	strongly disagree	agree	disagree	neither agree nor disagree	disagree	agree	neither agree nor disagree	agree	agree	agree	neither agree nor disagree	neither agree nor disagree	neither agree nor disagree	neither agree nor disagree
general practitioner	35	67	male	4 Asian	yes	Post-secondary	neither agree nor disagree	disagree	agree	disagree	strongly agree	disagree	neither agree nor disagree	strongly agree	neither agree nor disagree	neither agree nor disagree	agree	neither agree nor disagree	neither agree nor disagree	neither agree nor disagree	neither agree nor disagree
general practitioner	18	46	female	1 European	yes	Post-secondary	agree	strongly disagree	agree	disagree	strongly agree	i don't know	i don't know	disagree	agree	disagree	agree	neither agree nor disagree	disagree	neither agree nor disagree	neither agree nor disagree
general practitioner	18	51	female	1 European	yes	Post-secondary	agree	strongly disagree	agree	strongly disagree	agree	disagree	neither agree nor disagree	disagree	agree	agree	agree	agree	disagree	disagree	neither agree nor disagree
general practitioner	6	34	female	1 European	yes	Post-secondary	agree	strongly disagree	neither agree nor disagree	disagree	agree	neither agree nor disagree	disagree	neither agree nor disagree	agree	neither agree nor disagree	agree	disagree	neither agree nor disagree	neither agree nor disagree	neither agree nor disagree
general practitioner	5	42	male	4 Asian	yes	Post-secondary	strongly agree	strongly disagree	strongly agree	disagree	strongly agree	disagree	i don't know	disagree	i don't know	agree	strongly agree	agree	agree	strongly disagree	disagree
general practitioner	28	55	female	1 European	yes	Post-secondary	agree	strongly disagree	strongly agree	disagree	agree	disagree	agree	i don't know	agree	i don't know	strongly agree	neither agree nor disagree	disagree	disagree	i don't know
general practitioner	30	59	female	1 European	yes	Post-secondary	strongly agree	strongly disagree	strongly agree	neither agree nor disagree	strongly agree	strongly disagree	neither agree nor disagree	disagree	strongly agree	disagree	strongly agree	strongly agree	strongly disagree	neither agree nor disagree	neither agree nor disagree
general practitioner	35	57	female	1 European	yes	Post-secondary		strongly disagree	agree	strongly disagree	strongly agree	strongly disagree	neither agree nor disagree	strongly disagree	strongly agree	strongly disagree	strongly agree	strongly agree	disagree	disagree	strongly agree
general practitioner	6	38	male	1 European	yes	Post-secondary	neither agree nor disagree	disagree	agree	i don't know	agree	neither agree nor disagree	i don't know	agree	i don't know	disagree	disagree	neither agree nor disagree	agree	i don't know	i don't know
general practitioner	29	59	male	1 European	yes	Post-secondary	agree	strongly disagree	agree	neither agree nor disagree	neither agree nor disagree	agree	neither agree nor disagree	neither agree nor disagree	agree	strongly agree	agree	agree	i don't know	disagree	i don't know
general practitioner	25	51	male	1 European	yes	Post-secondary	agree	disagree	neither agree nor disagree	disagree	agree	neither agree nor disagree	agree	disagree	agree	disagree	agree	agree	disagree	disagree	agree
general practitioner	14	42	female	1 European	yes	Post-secondary	neither agree nor disagree	strongly disagree	agree	strongly disagree	disagree	agree	strongly agree	disagree	strongly agree	neither agree nor disagree	agree	neither agree nor disagree	agree	agree	neither agree nor disagree
general practitioner	25	58	male	4 Asian	yes	Post-secondary	agree	strongly disagree	agree	neither agree nor disagree	strongly agree	strongly disagree	i don't know	neither agree nor disagree	agree	i don't know	agree	disagree	disagree	disagree	i don't know
general practitioner	33	57	female	1 European	yes	Post-secondary	agree	strongly disagree	disagree	agree	strongly agree	agree	neither agree nor disagree	disagree	agree	disagree	agree	neither agree nor disagree	disagree	disagree	disagree
general practitioner	14	44	male	1 European	yes	Post-secondary	strongly agree	disagree	agree	disagree	agree	neither agree nor disagree	agree	disagree	agree	neither agree nor disagree	agree	disagree	disagree	disagree	agree
general practitioner	20	47	female	4 Asian	yes	Post-secondary	strongly agree	disagree	agree	disagree	agree	disagree	agree	disagree	agree	agree	agree	neither agree nor disagree	disagree	disagree	disagree
general practitioner	10	40	female	4 Asian	yes	Post-secondary	agree	disagree	agree	disagree	agree	neither agree nor disagree	neither agree nor disagree	agree	neither agree nor disagree	agree	agree	disagree	agree	disagree	neither agree nor disagree
general practitioner	30	59	male	1 European	yes	Post-secondary	strongly agree	strongly disagree	strongly agree	strongly disagree	disagree	i don't know	agree	neither agree nor disagree	i don't know	i don't know	agree	neither agree nor disagree	strongly agree	strongly disagree	agree
general practitioner	8	53	female	4 Asian	yes	Post-secondary	agree	disagree	agree	strongly disagree	strongly agree	disagree	strongly agree	disagree	strongly agree	agree	strongly agree	neither agree nor disagree	neither agree nor disagree	disagree	neither agree nor disagree
general practitioner	42	68	female	4 Asian	yes	Post-secondary	neither agree nor disagree	disagree	agree	neither agree nor disagree	agree	disagree	disagree	agree	neither agree nor disagree	neither agree nor disagree	neither agree nor disagree	agree	neither agree nor disagree	neither agree nor disagree	disagree
general practitioner	20	49	female	1 European	yes	Post-secondary	agree	strongly disagree	agree	disagree	strongly disagree	disagree	neither agree nor disagree	strongly disagree	agree	agree	agree	disagree	disagree	disagree	neither agree nor disagree
general practitioner	11	52	male	4 Asian	yes	Post-secondary	strongly agree	strongly agree	strongly agree	strongly disagree	agree	disagree	strongly agree	disagree	neither agree nor disagree	neither agree nor disagree	strongly agree	i don't know	i don't know	i don't know	strongly agree
general practitioner	11	40	female	1 European	yes	Post-secondary	neither agree nor disagree	disagree	agree	agree	agree	neither agree nor disagree	neither agree nor disagree	agree	neither agree nor disagree	disagree	disagree	neither agree nor disagree	neither agree nor disagree	neither agree nor disagree	disagree
general practitioner	22	68	female	4 Asian	yes	Post-secondary	strongly agree	disagree	agree	disagree	agree	disagree	strongly agree			agree	strongly agree	agree	disagree	disagree	neither agree nor disagree
general practitioner	10	36	male	1 European	yes	Post-secondary	agree	disagree	agree	disagree	agree	agree	neither agree nor disagree	neither agree nor disagree	neither agree nor disagree	neither agree nor disagree	agree	neither agree nor disagree	agree	neither agree nor disagree	neither agree nor disagree
general practitioner	17	47	male	6 Other/not stated	yes	Post-secondary	strongly agree	strongly disagree	agree	strongly disagree	agree	i don't know	agree	agree	agree	i don't know	strongly agree	agree	agree	neither agree nor disagree	i don't know
general practitioner	30	56	male	4 Asian	yes	Post-secondary	agree	strongly disagree	agree	disagree	neither agree nor disagree	disagree	neither agree nor disagree	disagree	agree	agree	neither agree nor disagree	neither agree nor disagree	neither agree nor disagree	neither agree nor disagree	neither agree nor disagree
general practitioner	26	52	male	1 European	yes	Post-secondary	strongly agree	strongly disagree	agree	disagree	neither agree nor disagree	agree	neither agree nor disagree	strongly disagree	strongly agree	agree	agree	neither agree nor disagree	disagree	disagree	agree
general practitioner	12	43	female	1 European	yes	Post-secondary	agree	strongly disagree	agree	disagree	agree	disagree	agree	neither agree nor disagree	agree	agree	agree	neither agree nor disagree	disagree	disagree	agree
general practitioner	20	61	female	1 European	yes	Post-secondary	agree	strongly disagree	agree	disagree	agree	strongly disagree	i don't know	i don't know	i don't know	i don't know	agree	agree	i don't know	i don't know	i don't know
general practitioner	32	62	male	1 European	yes	Post-secondary	strongly agree	disagree	agree	strongly disagree	neither agree nor disagree	disagree	agree	strongly disagree	agree	disagree	agree	strongly disagree	strongly disagree	strongly disagree	agree
general practitioner	23	52	male	1 European	yes	Post-secondary	neither agree nor disagree	strongly disagree	agree	strongly disagree	disagree	agree	i don't know	agree	agree	agree	strongly agree	strongly agree	agree	neither agree nor disagree	agree
general practitioner	25	50	female	1 European	yes	Post-secondary	agree	strongly disagree	agree	disagree	strongly agree	i don't know	neither agree nor disagree	disagree	strongly agree	strongly agree	strongly agree	neither agree nor disagree	neither agree nor disagree	agree	neither agree nor disagree
general practitioner	34	59	male	1 European	yes	Post-secondary	agree	strongly disagree	agree	disagree	agree	neither agree nor disagree	neither agree nor disagree	neither agree nor disagree	strongly agree	i don't know	neither agree nor disagree	neither agree nor disagree	disagree	disagree	i don't know
general practitioner	14	47	female	1 European	yes	Post-secondary	agree	strongly disagree	agree	disagree	agree	disagree	agree	disagree	i don't know	agree	agree	neither agree nor disagree	strongly disagree	strongly disagree	i don't know
general practitioner	30	58	female	1 European	yes	Post-secondary	strongly agree	disagree	strongly agree	disagree	neither agree nor disagree	disagree	disagree	strongly disagree	agree	agree	agree	neither agree nor disagree	disagree	disagree	agree
general practitioner	30	54	female	1 European	yes	Post-secondary	neither agree nor disagree	strongly disagree	strongly agree	agree	strongly agree	neither agree nor disagree	agree	neither agree nor disagree	i don't know	i don't know	i don't know	neither agree nor disagree	neither agree nor disagree	neither agree nor disagree	neither agree nor disagree
general practitioner	16	51	female	4 Asian	yes	Post-secondary	neither agree nor disagree	strongly disagree	agree	i don't know	agree	disagree	i don't know	disagree	i don't know	i don't know	agree	disagree	disagree	disagree	disagree
general practitioner	10	55	female	1 European	yes	Post-secondary	strongly agree	agree	agree	disagree	neither agree nor disagree	disagree	neither agree nor disagree	disagree	i don't know	i don't know	neither agree nor disagree	disagree	neither agree nor disagree	disagree	neither agree nor disagree
general practitioner	20	59	male	1 European	yes	Post-secondary	strongly disagree	strongly disagree	disagree	neither agree nor disagree	strongly agree	strongly agree	neither agree nor disagree	agree	agree	neither agree nor disagree	disagree	strongly agree	agree	agree	disagree
general practitioner	20	54	female	2 Maori	yes	Post-secondary	strongly agree	strongly disagree	neither agree nor disagree	strongly disagree	agree	disagree	agree	strongly disagree	strongly agree	disagree	agree	neither agree nor disagree	strongly disagree	strongly disagree	agree
general practitioner	33	57	male	1 European	yes	Post-secondary	strongly agree	strongly disagree	strongly agree	disagree	strongly disagree	strongly disagree	i don't know	strongly disagree	i don't know	i don't know	agree	neither agree nor disagree	i don't know	i don't know	i don't know
general practitioner	25	53	female	1 European	yes	Post-secondary	agree	strongly disagree	agree	disagree	strongly agree	disagree	i don't know	i don't know	agree	i don't know	agree	neither agree nor disagree	agree	agree	neither agree nor disagree
general practitioner	12	47	female	1 European	yes	Post-secondary	strongly agree	neither agree nor disagree	neither agree nor disagree	disagree	agree	neither agree nor disagree	agree	disagree	agree	agree	agree	disagree	neither agree nor disagree	strongly disagree	strongly agree
general practitioner	20	50	female	1 European	yes	Post-secondary	agree	strongly disagree	agree	neither agree nor disagree	strongly agree	disagree	neither agree nor disagree	disagree	agree	neither agree nor disagree	strongly agree	neither agree nor disagree	neither agree nor disagree	neither agree nor disagree	neither agree nor disagree
general practitioner	31	61	male	1 European	yes	Post-secondary	agree	disagree	agree	disagree	agree	disagree	neither agree nor disagree	neither agree nor disagree	neither agree nor disagree	neither agree nor disagree	agree	disagree	neither agree nor disagree	disagree	neither agree nor disagree
general practitioner	27	55	female	1 European	yes	Post-secondary	agree	strongly disagree	agree	neither agree nor disagree	agree	neither agree nor disagree	neither agree nor disagree	agree	i don't know	i don't know	agree	agree	neither agree nor disagree	disagree	i don't know
general practitioner	14	43	female	1 European	yes	Post-secondary	agree	strongly disagree	agree	disagree	agree	i don't know	i don't know	i don't know	agree	i don't know	neither agree nor disagree	neither agree nor disagree	disagree	neither agree nor disagree	neither agree nor disagree
general practitioner	35	65	male	1 European	yes	Post-secondary	agree	disagree	agree	strongly disagree	neither agree nor disagree	disagree	neither agree nor disagree	neither agree nor disagree	agree	agree	agree	disagree	neither agree nor disagree	disagree	neither agree nor disagree
general practitioner	24	52	male	1 European	yes	Post-secondary	neither agree nor disagree	strongly disagree	agree	strongly disagree	agree	disagree	agree	strongly disagree	agree	disagree	agree	disagree	disagree	neither agree nor disagree	disagree
general practitioner	10	39	male	1 European	yes	Post-secondary	strongly agree	disagree	agree	disagree	disagree	agree	agree	neither agree nor disagree	agree	neither agree nor disagree	agree	neither agree nor disagree	disagree	disagree	agree
general practitioner	22	54	male	1 European	yes	Post-secondary	agree	disagree	agree	disagree	neither agree nor disagree	disagree	i don't know	disagree	i don't know	i don't know	disagree	disagree	disagree	disagree	i don't know
general practitioner	0	43	female	6 Other/not stated	yes	Post-secondary	agree	strongly disagree	neither agree nor disagree	disagree	agree	neither agree nor disagree	neither agree nor disagree	strongly disagree	neither agree nor disagree	neither agree nor disagree	agree	disagree	strongly disagree	strongly disagree	agree
general practitioner	21	50	male	1 European	yes	Post-secondary	agree	strongly disagree	strongly agree	disagree	neither agree nor disagree	disagree	strongly agree	strongly agree	agree	neither agree nor disagree	agree	disagree	disagree	disagree	agree
general practitioner	9	44	male	1 European	yes	Post-secondary	strongly agree	strongly disagree	disagree	strongly disagree	agree	strongly disagree	strongly agree	strongly disagree	neither agree nor disagree	neither agree nor disagree	agree	strongly disagree	disagree	strongly disagree	strongly agree
general practitioner	16	47	male	1 European	yes	Post-secondary	neither agree nor disagree		disagree	disagree	agree	neither agree nor disagree	neither agree nor disagree	agree	agree	neither agree nor disagree	neither agree nor disagree	agree	neither agree nor disagree	neither agree nor disagree	neither agree nor disagree
general practitioner	20	49	female	4 Asian	yes	Post-secondary	strongly agree	disagree	strongly agree	strongly disagree	strongly agree	strongly disagree	strongly agree	strongly disagree	strongly agree	disagree	strongly agree	strongly disagree	strongly disagree	strongly disagree	strongly agree
general practitioner	42	73	female	1 European	yes	Post-secondary	strongly agree	strongly disagree	strongly agree	strongly disagree	agree	i don't know	i don't know	i don't know	strongly agree	i don't know	strongly agree	neither agree nor disagree	strongly disagree	strongly disagree	agree
general practitioner	2	47	male	6 Other/not stated	yes	Post-secondary	disagree	strongly disagree	agree	neither agree nor disagree	agree	disagree	agree	agree	i don't know	agree	agree	agree	neither agree nor disagree	neither agree nor disagree	neither agree nor disagree
general practitioner	27	56	male	1 European	yes	Post-secondary	agree	strongly disagree	agree	strongly disagree	agree	neither agree nor disagree	agree	disagree	agree	i don't know	neither agree nor disagree	neither agree nor disagree	disagree	disagree	neither agree nor disagree
general practitioner	25	50	female	1 European	yes	Post-secondary	agree	strongly disagree	strongly agree	disagree	strongly agree	strongly disagree		disagree	agree	agree	agree	agree	agree	disagree	disagree
general practitioner	39	67	female	1 European	yes	Post-secondary	agree	disagree	neither agree nor disagree	disagree	agree	disagree	agree	neither agree nor disagree	agree	neither agree nor disagree	agree	neither agree nor disagree	disagree	disagree	agree
general practitioner	24	53	female	1 European	yes	Post-secondary	agree	strongly disagree	agree	disagree	agree	strongly disagree	neither agree nor disagree	disagree	strongly agree	neither agree nor disagree	agree	agree	disagree	disagree	agree
general practitioner	4	33	female	1 European	yes	Post-secondary	agree	disagree	agree	disagree	agree	disagree	agree	disagree	agree	disagree	agree	disagree	disagree	disagree	agree
general practitioner	6	53	female	6 Other/not stated	yes	Post-secondary	agree	disagree	agree	disagree	agree	disagree	agree	i don't know	agree	agree	agree	neither agree nor disagree	disagree	disagree	i don't know
general practitioner	25	55	female	1 European	yes	Post-secondary	strongly agree	strongly disagree	agree	i don't know	agree	disagree	i don't know	i don't know	agree	agree	agree	neither agree nor disagree	strongly disagree	strongly disagree	neither agree nor disagree
general practitioner	15	50	male	1 European	yes	Post-secondary	strongly agree	neither agree nor disagree	strongly agree	neither agree nor disagree	disagree	disagree	agree	neither agree nor disagree	agree	agree	agree	disagree	disagree	disagree	agree
general practitioner	10		female	6 Other/not stated	yes	Post-secondary	strongly agree	disagree	agree	disagree	agree	neither agree nor disagree	neither agree nor disagree	disagree	i don't know	i don't know	strongly agree	strongly disagree	agree	agree	agree
general practitioner	25	53	female	2 Maori	yes	Post-secondary	strongly agree	strongly disagree	strongly agree	strongly disagree	strongly agree	strongly agree	strongly agree	strongly disagree	strongly agree	strongly agree	strongly agree	strongly disagree	strongly disagree	strongly disagree	strongly agree
general practitioner	32	57	female	1 European	yes	Post-secondary	strongly agree	disagree	agree	i don't know	neither agree nor disagree	i don't know	agree	i don't know	i don't know	i don't know	agree	disagree	strongly disagree	strongly disagree	i don't know
general practitioner	20	48	female	1 European	yes	Post-secondary	strongly agree	disagree	strongly agree	disagree	neither agree nor disagree	neither agree nor disagree	agree	disagree	i don't know	i don't know	agree	i don't know	disagree	disagree	i don't know
general practitioner	6	39	female	1 European	yes	Post-secondary	agree	disagree	strongly agree	strongly disagree	agree	disagree	strongly agree	neither agree nor disagree	agree	neither agree nor disagree	strongly agree	agree	disagree	disagree	neither agree nor disagree
general practitioner	30	59	female	1 European	yes	Post-secondary	neither agree nor disagree	disagree	disagree	neither agree nor disagree	agree	agree	i don't know	neither agree nor disagree	i don't know	i don't know	strongly agree	neither agree nor disagree	disagree	neither agree nor disagree	neither agree nor disagree
general practitioner	33	59	female	4 Asian	yes	Post-secondary	strongly agree	disagree	strongly agree	disagree	strongly agree	disagree	i don't know	i don't know	i don't know	i don't know	agree	agree	i don't know	disagree	i don't know
general practitioner	17	49	female	4 Asian	yes	Post-secondary	agree	strongly disagree	agree	disagree	agree	neither agree nor disagree	agree	neither agree nor disagree	agree	neither agree nor disagree	agree	agree	neither agree nor disagree	neither agree nor disagree	neither agree nor disagree
general practitioner	9	50	male	1 European	yes	Post-secondary	agree	strongly disagree	agree	strongly disagree	strongly agree	strongly disagree	i don't know	disagree	agree	i don't know	agree	neither agree nor disagree	disagree	disagree	i don't know
general practitioner	14	44	male	1 European	yes	Post-secondary	agree	strongly disagree	agree	disagree	strongly agree	neither agree nor disagree	disagree	strongly agree	strongly agree	disagree	agree	neither agree nor disagree	neither agree nor disagree	neither agree nor disagree	agree
general practitioner	25	51	male	1 European	yes	Post-secondary	agree	disagree	strongly agree	strongly disagree	agree	neither agree nor disagree	agree	disagree	agree	neither agree nor disagree	agree	disagree	disagree	strongly disagree	disagree
general practitioner	14	53	female	4 Asian	yes	Post-secondary	agree	disagree	agree	disagree	agree	disagree	disagree	disagree	agree	neither agree nor disagree	agree	neither agree nor disagree	neither agree nor disagree	neither agree nor disagree	disagree
general practitioner	20	57	male	4 Asian	yes	Post-secondary	agree	disagree	strongly agree	disagree	disagree	disagree	strongly agree	agree	strongly agree	neither agree nor disagree	agree	disagree	disagree		strongly agree
general practitioner	20	48	female	1 European	yes	Post-secondary	strongly agree	strongly disagree	agree	agree	agree	strongly disagree	agree	strongly disagree	agree	neither agree nor disagree	agree	neither agree nor disagree	disagree	disagree	agree
general practitioner	10	40	female	1 European	yes	Post-secondary	neither agree nor disagree	strongly disagree	agree	disagree	agree	agree	i don't know	disagree	agree	disagree	agree	disagree	disagree	disagree	i don't know
general practitioner	23	51	male	1 European	yes	Post-secondary
general practitioner	20	48	female	1 European	yes	Post-secondary	strongly agree	disagree	agree	neither agree nor disagree	agree	disagree	disagree	disagree	i don't know	i don't know	agree	neither agree nor disagree	neither agree nor disagree	neither agree nor disagree	i don't know
general practitioner	20	47	female	1 European	yes	Post-secondary	strongly agree	disagree	strongly agree	disagree	disagree	disagree	strongly agree	neither agree nor disagree	strongly agree	agree	strongly agree	disagree	disagree	disagree	agree
general practitioner	25	56	male	1 European	yes	Post-secondary	agree	disagree	agree	neither agree nor disagree	agree	agree	agree	disagree	agree	neither agree nor disagree	agree	agree	agree	neither agree nor disagree	neither agree nor disagree
general practitioner	26	59	male	4 Asian	yes	Post-secondary	agree	disagree	disagree	disagree	agree	disagree	agree	disagree	neither agree nor disagree	agree	agree	disagree	disagree	disagree	agree
general practitioner	11	38	male	4 Asian	yes	Post-secondary	disagree	disagree	disagree	agree	agree	neither agree nor disagree	neither agree nor disagree	agree	neither agree nor disagree	neither agree nor disagree	neither agree nor disagree	neither agree nor disagree	agree	agree	disagree
general practitioner	23	54	female	1 European	yes	Post-secondary	agree	disagree	agree	neither agree nor disagree	agree	agree	neither agree nor disagree	neither agree nor disagree	agree	neither agree nor disagree	agree	disagree	disagree	disagree	neither agree nor disagree
general practitioner			female	6 Other/not stated	yes	Post-secondary
general practitioner	20	49	male	1 European	yes	Post-secondary	neither agree nor disagree	disagree	agree	strongly disagree		disagree	i don't know	i don't know	agree	i don't know	strongly agree	neither agree nor disagree	disagree	strongly disagree	disagree
general practitioner	21	51	female	1 European	yes	Post-secondary	strongly agree	strongly disagree	agree	strongly disagree	strongly agree	disagree	agree	strongly disagree	strongly agree	i don't know	strongly agree	neither agree nor disagree	agree	strongly disagree	agree
general practitioner	24	52	male	1 European	yes	Post-secondary	strongly agree	disagree	agree	strongly disagree	agree	disagree	agree	disagree	agree	agree	agree	disagree	disagree	disagree	agree
general practitioner	20	48	male	2 Maori	yes	Post-secondary	agree	disagree	disagree	disagree	disagree	i don't know	i don't know	disagree	agree	disagree	disagree	disagree	agree	disagree	disagree
general practitioner	10	43	female	1 European	yes	Post-secondary	strongly agree	strongly disagree	strongly agree	strongly disagree	agree	i don't know	neither agree nor disagree	disagree	strongly agree	strongly disagree	strongly agree	neither agree nor disagree	agree	strongly disagree	strongly agree
general practitioner	30	61	female	1 European	yes	Post-secondary	disagree	strongly disagree	agree	disagree	strongly agree	agree	i don't know	agree	i don't know	i don't know	agree	disagree	agree	agree	strongly disagree
general practitioner	27	52	female	1 European	yes	Post-secondary	agree	strongly disagree	agree	neither agree nor disagree	agree	neither agree nor disagree	i don't know	neither agree nor disagree	i don't know	i don't know	agree	strongly agree	strongly agree	strongly agree	disagree
general practitioner	19	47	female	1 European	yes	Post-secondary	agree	disagree	agree	strongly disagree	agree	disagree	agree	disagree	agree	agree	agree	neither agree nor disagree	disagree	disagree	agree
general practitioner	30	58	male	1 European	yes	Post-secondary	strongly agree	strongly disagree	agree	disagree	agree	disagree		strongly disagree	agree	agree	agree	disagree	neither agree nor disagree	disagree	agree
general practitioner	20	45	female	1 European	yes	Post-secondary	agree	disagree	agree	disagree	agree	neither agree nor disagree	agree	disagree	agree	neither agree nor disagree	agree	disagree	neither agree nor disagree	disagree	neither agree nor disagree
general practitioner	40	65	male	2 Maori	yes	Post-secondary	strongly agree	neither agree nor disagree	agree	disagree	agree	disagree	neither agree nor disagree	disagree	i don't know	i don't know	neither agree nor disagree	disagree	disagree	disagree	agree
general practitioner	28	59	male	1 European	yes	Post-secondary	agree	disagree	agree	disagree	neither agree nor disagree	neither agree nor disagree	i don't know	disagree	i don't know	i don't know	agree	disagree	disagree	disagree	agree
general practitioner	17	60	female	1 European	yes	Post-secondary	agree	strongly disagree	agree	strongly disagree	strongly agree	strongly disagree	agree	neither agree nor disagree	agree	agree	agree	strongly disagree	strongly disagree	strongly disagree	agree
general practitioner	21	51	female	1 European	yes	Post-secondary	strongly agree	strongly disagree	agree	strongly disagree	strongly agree	disagree	neither agree nor disagree	strongly disagree	strongly agree	agree	agree	neither agree nor disagree	neither agree nor disagree	disagree	agree
general practitioner	25	54	female	1 European	yes	Post-secondary	agree	strongly disagree	agree	strongly disagree	agree	strongly disagree	i don't know	neither agree nor disagree	strongly agree	i don't know	strongly agree	agree	disagree	disagree	agree
general practitioner	2	40	female	1 European	yes	Post-secondary	strongly agree	strongly disagree	agree	strongly disagree	strongly agree	agree	agree	disagree	i don't know	i don't know	agree	agree	disagree	strongly disagree	agree
general practitioner	8	40	male	1 European	yes	Post-secondary	disagree	strongly disagree	agree	disagree	strongly agree	neither agree nor disagree	i don't know	i don't know	neither agree nor disagree	neither agree nor disagree	neither agree nor disagree	neither agree nor disagree	neither agree nor disagree	neither agree nor disagree	neither agree nor disagree
general practitioner	20	53	male	1 European	yes	Post-secondary	neither agree nor disagree	strongly disagree	agree	disagree	agree	neither agree nor disagree	neither agree nor disagree	neither agree nor disagree	agree	neither agree nor disagree	disagree	agree	neither agree nor disagree	neither agree nor disagree	neither agree nor disagree
general practitioner	18	46	female	2 Maori	yes	Post-secondary	strongly agree	strongly disagree	strongly agree	strongly disagree	agree	neither agree nor disagree	neither agree nor disagree	strongly disagree	strongly agree	strongly agree	strongly agree	neither agree nor disagree	strongly disagree	strongly disagree	strongly agree
general practitioner	36	67	male	1 European	yes	Post-secondary		strongly disagree	agree	strongly disagree	strongly agree	agree	neither agree nor disagree	disagree	strongly agree	agree	agree	disagree	disagree	strongly disagree	neither agree nor disagree
general practitioner	15	47	female	1 European	yes	Post-secondary	agree	disagree	neither agree nor disagree	disagree	strongly agree	disagree	agree	agree	i don't know	i don't know	agree	agree	agree	agree	disagree
general practitioner	25	53	male	1 European	yes	Post-secondary	strongly agree	disagree	agree	disagree	agree	disagree	agree	disagree	neither agree nor disagree	neither agree nor disagree	agree	agree	disagree	disagree	agree
general practitioner	25	49	female	1 European	yes	Post-secondary	agree	strongly disagree	agree	strongly disagree	agree	disagree	neither agree nor disagree	disagree	agree	agree	agree	neither agree nor disagree	neither agree nor disagree	neither agree nor disagree	neither agree nor disagree
general practitioner	25	52	female	1 European	yes	Post-secondary
general practitioner	20	50	male	1 European	yes	Post-secondary	agree	disagree	agree	disagree	agree	neither agree nor disagree	neither agree nor disagree	neither agree nor disagree	agree	agree	neither agree nor disagree	neither agree nor disagree	neither agree nor disagree	neither agree nor disagree	neither agree nor disagree
general practitioner	17	44	female	1 European	yes	Post-secondary	agree	disagree	agree	disagree	agree	disagree	agree	disagree	agree	agree	agree	neither agree nor disagree	disagree	disagree	i don't know
general practitioner	29	57	male	1 European	yes	Post-secondary	agree	strongly disagree	agree	agree	agree	agree	i don't know	i don't know	agree	i don't know	agree	neither agree nor disagree	strongly disagree	strongly disagree	i don't know
general practitioner	34	67	male	1 European	yes	Post-secondary	agree	strongly disagree	agree	strongly disagree	agree	disagree	i don't know	neither agree nor disagree	i don't know	agree	agree	strongly agree	strongly disagree	disagree	disagree
general practitioner	24	61	male	6 Other/not stated	yes	Post-secondary	agree	neither agree nor disagree	neither agree nor disagree	disagree	disagree	disagree	agree	agree	agree	agree	i don't know	neither agree nor disagree	neither agree nor disagree	disagree	disagree
general practitioner	34	62	female	1 European	yes	Post-secondary	neither agree nor disagree	strongly disagree	agree	neither agree nor disagree	agree	agree	neither agree nor disagree	agree	neither agree nor disagree	disagree	agree	agree	disagree	disagree	neither agree nor disagree
general practitioner	30	56	male	1 European	yes	Post-secondary	agree	strongly disagree	neither agree nor disagree	disagree	strongly agree	neither agree nor disagree	agree	disagree	agree	neither agree nor disagree	agree	agree	disagree	disagree	neither agree nor disagree
general practitioner	26	62	female	1 European	yes	Post-secondary	agree	strongly disagree	agree	strongly disagree	neither agree nor disagree	strongly disagree	neither agree nor disagree	strongly disagree	i don't know	strongly disagree	agree	strongly disagree	disagree	disagree	agree
general practitioner	12	48	female	6 Other/not stated	yes	Post-secondary	agree	disagree	agree	strongly disagree	agree	strongly disagree	strongly agree	disagree	i don't know	agree	agree	neither agree nor disagree	disagree	disagree	neither agree nor disagree
general practitioner	8	37	female	1 European	yes	Post-secondary	disagree	strongly disagree	neither agree nor disagree	disagree	strongly agree	neither agree nor disagree	agree	neither agree nor disagree	agree	neither agree nor disagree	agree	agree	agree	neither agree nor disagree	disagree
general practitioner	15	60	female	6 Other/not stated	yes	Post-secondary	strongly agree	disagree	agree	disagree	agree	neither agree nor disagree	neither agree nor disagree	disagree	strongly agree	disagree	agree	neither agree nor disagree	disagree	disagree	neither agree nor disagree
general practitioner	18	43	female	1 European	yes	Post-secondary	agree	disagree	agree	disagree	agree	disagree	agree	disagree	agree		agree	agree	disagree	disagree	agree
general practitioner	26	53	female	1 European	yes	Post-secondary	strongly agree	strongly disagree	agree	strongly disagree	agree	strongly disagree	strongly agree	disagree	strongly agree	disagree	agree	disagree	strongly disagree	strongly disagree	disagree
general practitioner	33	65	male	1 European	yes	Post-secondary	agree	strongly disagree	agree	strongly disagree	agree	strongly disagree	agree	i don't know	agree	agree	agree	agree	neither agree nor disagree	i don't know	neither agree nor disagree
general practitioner	8	39	female	4 Asian	yes	Post-secondary	agree	disagree	agree	disagree	agree	neither agree nor disagree	agree	disagree	agree	neither agree nor disagree	agree	disagree	agree	disagree	disagree
general practitioner	50	77	male	1 European	yes	Post-secondary	strongly agree	strongly disagree	strongly agree	strongly disagree	agree	neither agree nor disagree	agree	neither agree nor disagree	i don't know	neither agree nor disagree	strongly agree	agree	neither agree nor disagree	neither agree nor disagree	neither agree nor disagree
general practitioner	18	52	male	1 European	yes	Post-secondary	agree	disagree	neither agree nor disagree	disagree	agree	neither agree nor disagree	agree	neither agree nor disagree	agree	agree	agree	neither agree nor disagree	disagree	disagree	agree
general practitioner	10	46	female	1 European	yes	Post-secondary	strongly agree	neither agree nor disagree	strongly agree	strongly agree	agree	strongly agree	agree	i don't know	i don't know	i don't know	agree	strongly disagree	neither agree nor disagree	disagree	i don't know
general practitioner	3	33	male	1 European	yes	Post-secondary	disagree	strongly disagree	agree	agree	strongly agree	neither agree nor disagree	neither agree nor disagree	agree	i don't know	agree	neither agree nor disagree	neither agree nor disagree	disagree	neither agree nor disagree	i don't know
general practitioner	12	40	female	1 European	yes	Post-secondary	agree	strongly disagree	agree	strongly disagree	agree	strongly disagree	strongly agree	disagree	agree	agree	agree	disagree	disagree	strongly disagree	i don't know
general practitioner	20	50	male	4 Asian	yes	Post-secondary	disagree	disagree	agree	disagree	agree	agree	disagree	disagree	agree	disagree	agree	disagree	agree	agree	disagree
general practitioner	10	56	female	1 European	yes	Post-secondary	strongly agree	strongly disagree	neither agree nor disagree	strongly disagree	agree	disagree	agree	disagree	agree	disagree			neither agree nor disagree	disagree	agree
general practitioner	3		female	1 European	yes	Post-secondary	strongly agree	disagree	disagree	disagree		disagree	agree	disagree	strongly agree	i don't know	strongly agree	agree	agree	agree	i don't know
general practitioner	16	55	female	1 European	yes	Post-secondary	agree	disagree	agree	disagree	agree	disagree	agree	agree	agree	disagree	agree	neither agree nor disagree	agree	disagree	agree
general practitioner	22	53	male	1 European	yes	Post-secondary	neither agree nor disagree	disagree	agree	i don't know	neither agree nor disagree	neither agree nor disagree	neither agree nor disagree	agree	i don't know	agree	agree	neither agree nor disagree	neither agree nor disagree	disagree	disagree
general practitioner	31	58	male	1 European	yes	Post-secondary	agree	disagree	strongly agree	i don't know	neither agree nor disagree	agree	neither agree nor disagree	strongly disagree	strongly agree	i don't know	agree	strongly agree	neither agree nor disagree	strongly disagree	strongly disagree
general practitioner	28	58	male	1 European	yes	Post-secondary	agree	disagree	agree	disagree	disagree	disagree	agree	disagree	agree	agree	agree	strongly disagree	strongly disagree	strongly disagree	agree
general practitioner	15	46	female	1 European	yes	Post-secondary	agree	strongly disagree	agree	strongly disagree	strongly agree	strongly disagree	neither agree nor disagree	strongly disagree	strongly agree	neither agree nor disagree	strongly agree	strongly disagree	strongly disagree	strongly disagree	neither agree nor disagree
general practitioner	37	61	female	1 European	yes	Post-secondary	agree	disagree	agree	agree	agree	neither agree nor disagree	neither agree nor disagree	neither agree nor disagree	agree	neither agree nor disagree	agree	agree	disagree	neither agree nor disagree	neither agree nor disagree
general practitioner	15	53	female	1 European	yes	Post-secondary	strongly agree	strongly disagree	strongly agree	disagree	agree	disagree	agree	disagree	strongly agree	strongly agree	strongly agree	disagree	disagree	disagree	neither agree nor disagree
general practitioner	29	60	female	1 European	yes	Post-secondary	neither agree nor disagree	strongly disagree	agree	disagree	strongly agree	neither agree nor disagree	neither agree nor disagree	neither agree nor disagree	agree	agree	agree	neither agree nor disagree	disagree	neither agree nor disagree	agree
general practitioner	20	54	female	1 European	yes	Post-secondary	agree	neither agree nor disagree	agree	strongly disagree	neither agree nor disagree	disagree	neither agree nor disagree	strongly disagree	agree	neither agree nor disagree	agree	disagree	disagree	disagree	neither agree nor disagree
general practitioner	8	36	female	1 European	yes	Post-secondary	agree	strongly disagree	agree	agree	agree	agree	disagree	disagree	i don't know	i don't know	agree	agree	agree	i don't know	disagree
general practitioner	20	51	female	1 European	yes	Post-secondary	agree	disagree	agree		neither agree nor disagree	disagree	neither agree nor disagree	disagree	agree	agree	agree	disagree	disagree	disagree	agree
general practitioner	10	50	female	1 European	yes	Post-secondary	neither agree nor disagree	strongly disagree	agree	neither agree nor disagree	agree	neither agree nor disagree		strongly agree	i don't know	i don't know	agree	neither agree nor disagree	neither agree nor disagree	disagree	disagree
general practitioner	3	48	female	4 Asian	yes	Post-secondary	agree	agree	neither agree nor disagree	neither agree nor disagree	disagree	neither agree nor disagree	agree	disagree	agree	agree	agree	disagree	disagree	neither agree nor disagree	neither agree nor disagree
general practitioner	15	44	female	1 European	yes	Post-secondary	agree	disagree	agree	disagree	agree	neither agree nor disagree	neither agree nor disagree	disagree	agree	agree	agree	neither agree nor disagree	neither agree nor disagree	neither agree nor disagree	neither agree nor disagree
general practitioner	20	60	male	1 European	yes	Post-secondary	strongly agree	disagree	agree	strongly disagree	agree	disagree	agree	disagree	agree	i don't know	agree	neither agree nor disagree	strongly disagree	strongly disagree	agree
general practitioner	17	54	female	6 Other/not stated	yes	Post-secondary			strongly agree	disagree	strongly agree	disagree	agree	neither agree nor disagree	i don't know	neither agree nor disagree	agree	strongly agree	neither agree nor disagree	disagree	i don't know
general practitioner	5	44	male	1 European	yes	Post-secondary	strongly agree	disagree	neither agree nor disagree	disagree	agree	disagree	agree	disagree	agree	neither agree nor disagree	agree	strongly disagree	agree	agree	agree
general practitioner	3	40	male	1 European	yes	Post-secondary	agree	strongly disagree	strongly agree	disagree	strongly agree		agree	neither agree nor disagree	agree	neither agree nor disagree	strongly agree	disagree	disagree	disagree	agree
general practitioner	15	56	female	4 Asian	yes	Post-secondary	agree	disagree	agree	disagree	neither agree nor disagree	disagree	agree	disagree	i don't know	agree	agree	neither agree nor disagree	agree	disagree	neither agree nor disagree
general practitioner	25	53	male	4 Asian	yes	Post-secondary	agree	neither agree nor disagree	agree	agree	neither agree nor disagree	disagree	agree	neither agree nor disagree	agree	neither agree nor disagree	agree	disagree	disagree	disagree	agree
general practitioner	23	53	female	1 European	yes	Post-secondary	agree	i don't know	agree	disagree	agree	disagree	i don't know	i don't know	agree	i don't know	agree	disagree	i don't know	disagree	i don't know
general practitioner	7	49	female	4 Asian	yes	Post-secondary	neither agree nor disagree	disagree	agree	disagree	agree	agree	neither agree nor disagree	disagree	i don't know	disagree	neither agree nor disagree	agree	neither agree nor disagree	agree	agree
general practitioner	17	55	male	6 Other/not stated	yes	Post-secondary	agree	disagree	agree	disagree	agree	disagree	neither agree nor disagree	disagree	agree	agree	agree	neither agree nor disagree	disagree	disagree	neither agree nor disagree
general practitioner	20	46	male	1 European	yes	Post-secondary	strongly agree	disagree	strongly agree	strongly disagree	agree	strongly disagree	agree	strongly disagree	agree	i don't know	strongly agree	strongly disagree	agree	strongly disagree	agree
general practitioner	7	44	male	1 European	yes	Post-secondary	agree	strongly disagree	disagree	agree	strongly agree	neither agree nor disagree	neither agree nor disagree	neither agree nor disagree	neither agree nor disagree	agree	strongly agree	disagree	disagree	disagree	disagree
general practitioner	20	52	female	1 European	yes	Post-secondary	agree	disagree	agree	neither agree nor disagree	agree	neither agree nor disagree	neither agree nor disagree	agree	agree	agree	agree	agree	agree	agree	neither agree nor disagree
general practitioner	12	41	male	1 European	yes	Post-secondary	neither agree nor disagree	strongly disagree	agree	strongly disagree	agree	disagree	i don't know	disagree	agree	agree	agree	neither agree nor disagree	agree	neither agree nor disagree	i don't know
general practitioner	7	65	female	4 Asian	yes	Post-secondary	agree	agree	agree	disagree	disagree	disagree	agree	disagree	agree	agree	agree	disagree	disagree	disagree	neither agree nor disagree
general practitioner	15	47	male	1 European	yes	Post-secondary	disagree	disagree	agree	agree	strongly agree	agree	i don't know	disagree	i don't know	i don't know	agree	agree	neither agree nor disagree	neither agree nor disagree	disagree
general practitioner	12	43	female	4 Asian	yes	Post-secondary	neither agree nor disagree	strongly disagree	agree	disagree	agree	disagree	agree	strongly disagree	agree	neither agree nor disagree	agree	strongly disagree	strongly disagree	strongly disagree	agree
general practitioner	7	58	female	6 Other/not stated	yes	Post-secondary	neither agree nor disagree	strongly disagree	neither agree nor disagree	agree	strongly agree	neither agree nor disagree	i don't know	disagree	agree	neither agree nor disagree	agree	agree	neither agree nor disagree	i don't know	disagree
general practitioner	30	60	female	1 European	yes	Post-secondary	agree	strongly disagree	agree	i don't know	strongly agree	strongly disagree	i don't know	disagree	strongly agree	i don't know	agree	neither agree nor disagree	disagree	disagree	agree
practice nurse	1	58	female	1 European	yes	Post-secondary	agree	strongly disagree	strongly agree	strongly disagree	agree	disagree	neither agree nor disagree	strongly disagree	strongly agree	agree	strongly agree	disagree	neither agree nor disagree	neither agree nor disagree	agree
practice nurse	28	51	female	1 European	yes	Post-secondary	agree	strongly agree	agree	disagree	agree	disagree	agree	disagree	agree	agree	neither agree nor disagree	disagree	disagree	neither agree nor disagree	neither agree nor disagree
practice nurse	38	59	female	1 European	yes	Post-secondary	agree	strongly disagree	agree	disagree	neither agree nor disagree	disagree	disagree	agree	i don't know	i don't know	agree	neither agree nor disagree	agree	disagree	neither agree nor disagree
practice nurse	17	38	female	1 European	yes	Post-secondary	agree	disagree	agree	disagree	strongly agree	i don't know	i don't know	disagree	strongly agree	i don't know	agree	neither agree nor disagree	i don't know	strongly disagree	strongly disagree
practice nurse	38	60	female	1 European	yes	Post-secondary	agree	disagree	agree	disagree	strongly disagree	disagree	strongly agree	disagree	agree	strongly agree	strongly agree	agree	disagree	disagree	agree
practice nurse	25	44	female	1 European	yes	Post-secondary	neither agree nor disagree	strongly disagree	strongly agree	disagree	agree	agree	agree	disagree	agree	disagree	disagree	neither agree nor disagree	neither agree nor disagree	neither agree nor disagree	neither agree nor disagree
practice nurse	50	68	female	1 European	yes	Post-secondary	agree	disagree	neither agree nor disagree	agree	agree	agree	agree	neither agree nor disagree	agree	strongly agree	disagree	neither agree nor disagree	disagree	neither agree nor disagree	neither agree nor disagree
practice nurse	26	59	male	1 European	yes	Post-secondary	neither agree nor disagree	disagree	i don't know	disagree	agree	i don't know	neither agree nor disagree	i don't know	i don't know	i don't know	agree	i don't know	i don't know	i don't know	i don't know
practice nurse	10	50	female	1 European	yes	Post-secondary	agree	strongly disagree	strongly agree	disagree	agree	disagree	agree	strongly disagree	agree	neither agree nor disagree	strongly agree	disagree	disagree	strongly disagree	strongly agree
practice nurse	31	52	female	1 European	yes	Post-secondary	strongly agree	strongly disagree	strongly agree	strongly disagree	strongly agree	strongly disagree	neither agree nor disagree	strongly disagree	strongly agree	agree	agree	neither agree nor disagree	agree	strongly disagree	strongly agree
practice nurse	36	54	female	1 European	yes	Post-secondary	agree	disagree	agree	neither agree nor disagree	agree	disagree	neither agree nor disagree	disagree	neither agree nor disagree	agree	agree	neither agree nor disagree	disagree	disagree	disagree
practice nurse	21	43	female	1 European	yes	Post-secondary	agree	disagree	agree	disagree	agree	neither agree nor disagree	i don't know	neither agree nor disagree	agree	agree	disagree	i don't know	i don't know	disagree	neither agree nor disagree
practice nurse	13	48	female	1 European	yes	Post-secondary	agree	disagree	strongly agree	disagree	strongly agree	disagree	agree	disagree	agree	agree	agree	agree	disagree	disagree	disagree
practice nurse	40	67	female	1 European	yes	Post-secondary	agree	disagree	agree	disagree	agree	disagree	agree	neither agree nor disagree	agree	disagree	agree	disagree	disagree	disagree	agree
practice nurse	25	51	male	1 European	yes	Post-secondary	agree	strongly disagree	agree	strongly disagree	agree	disagree	agree	strongly disagree	agree	agree	agree	agree	disagree	strongly disagree	neither agree nor disagree
practice nurse	40	61	female	1 European	yes	Post-secondary	strongly agree	strongly agree	strongly agree	strongly disagree	strongly agree	strongly disagree	agree	disagree	strongly agree	neither agree nor disagree	agree	neither agree nor disagree	neither agree nor disagree	strongly disagree	agree
practice nurse	25	45	female	1 European	yes	Post-secondary	neither agree nor disagree	strongly disagree	strongly agree	disagree	strongly agree	neither agree nor disagree	strongly agree	disagree	agree	neither agree nor disagree	agree	agree	agree	agree	neither agree nor disagree
practice nurse	30	51	female	1 European	yes	Post-secondary	agree	disagree	neither agree nor disagree	neither agree nor disagree	agree	disagree	agree	agree	agree	neither agree nor disagree	agree	agree	neither agree nor disagree	disagree	agree
practice nurse	7	29	male	1 European	yes	Post-secondary	agree	strongly disagree	agree	strongly disagree	strongly agree	disagree	i don't know	agree	agree	i don't know	neither agree nor disagree	agree	neither agree nor disagree	disagree	agree
practice nurse	20	49	male	1 European	yes	Post-secondary	strongly agree	neither agree nor disagree	agree	agree	agree	agree	agree	agree	strongly agree	i don't know	neither agree nor disagree	agree	agree	agree	agree
practice nurse	43	64	female	1 European	yes	Post-secondary	agree	disagree	agree	agree	agree	agree	strongly disagree	disagree	strongly agree	strongly disagree	agree	disagree	strongly disagree	strongly disagree	agree
practice nurse	30	51	female	1 European	yes	Post-secondary	agree	strongly disagree	agree	disagree	agree	disagree	agree	disagree	i don't know	i don't know	agree	neither agree nor disagree	agree	disagree	i don't know
practice nurse	20	41	female	1 European	yes	Post-secondary	agree	disagree	agree	disagree	agree	disagree	agree	agree	i don't know	agree	neither agree nor disagree	disagree	disagree	disagree	agree
practice nurse	10	49	female	1 European	yes	Post-secondary	strongly agree	strongly disagree	agree	disagree	strongly agree	disagree	i don't know	strongly disagree	agree	disagree	strongly agree	neither agree nor disagree	strongly disagree	disagree	agree
practice nurse	32	54	female	1 European	yes	Post-secondary	disagree	disagree	disagree	agree	strongly agree	agree	i don't know	agree	i don't know	disagree	agree	agree	i don't know	neither agree nor disagree	strongly disagree
practice nurse	30	57	female	1 European	yes	Post-secondary	agree	disagree	agree	disagree	neither agree nor disagree	disagree	agree	disagree	i don't know	agree	agree	neither agree nor disagree	i don't know	i don't know	i don't know
practice nurse	39	60	female	1 European	yes	Post-secondary	strongly agree	strongly disagree	strongly agree	strongly agree	strongly agree	strongly disagree	i don't know	strongly disagree	strongly agree	strongly disagree	strongly agree	disagree	strongly disagree	strongly disagree	strongly agree
practice nurse	40	61	female	1 European	yes	Post-secondary	agree	strongly disagree	agree	disagree	strongly agree	disagree	disagree	disagree	strongly agree	neither agree nor disagree	strongly agree	disagree	agree	disagree	agree
practice nurse	25	64	female	1 European	yes	Post-secondary	neither agree nor disagree	strongly disagree	agree	neither agree nor disagree	strongly agree	disagree	disagree	neither agree nor disagree	neither agree nor disagree	neither agree nor disagree	strongly agree	neither agree nor disagree	strongly agree	agree	strongly disagree
practice nurse	26	48	female	1 European	yes	Post-secondary	agree	neither agree nor disagree	agree	strongly disagree	disagree	disagree	agree	disagree	i don't know	i don't know	agree	neither agree nor disagree	disagree	disagree	i don't know
practice nurse	28	50	female	1 European	yes	Post-secondary	agree	disagree	agree	disagree	agree	disagree	agree	agree	agree	i don't know	agree	neither agree nor disagree	disagree	agree	i don't know
practice nurse	15	54	female	1 European	yes	Post-secondary	disagree	strongly agree	strongly agree	disagree	strongly agree	disagree	disagree	disagree	strongly agree	disagree	agree	agree	disagree	disagree	agree
practice nurse	17	39	female	1 European	yes	Post-secondary	agree	disagree	agree	i don't know	agree	disagree	agree	disagree	agree	agree	neither agree nor disagree	disagree	neither agree nor disagree	disagree	agree
practice nurse	39	59	female	1 European	yes	Post-secondary	strongly agree	strongly disagree	strongly agree	disagree	agree	strongly disagree	agree	disagree	strongly agree	agree	agree	neither agree nor disagree	disagree	disagree	agree
practice nurse	4	28	female	1 European	yes	Post-secondary	agree	disagree	agree	disagree	agree	disagree	agree	agree	agree	agree	agree	agree	disagree	disagree	agree
practice nurse	3	50	female	6 Other/not stated	yes	Post-secondary	strongly agree	strongly disagree	agree	strongly disagree	agree	strongly disagree	agree	agree	agree	strongly agree	agree	strongly disagree	neither agree nor disagree	strongly disagree	agree
practice nurse	25	46	female	1 European	yes	Post-secondary	agree	disagree	agree	disagree	agree	disagree	agree	disagree	agree	disagree	agree	agree	disagree	disagree	neither agree nor disagree
practice nurse	28	49	female	1 European	yes	Post-secondary	agree	disagree	agree	disagree	agree	disagree	agree	disagree	strongly agree	agree	neither agree nor disagree	disagree	disagree	disagree	neither agree nor disagree
practice nurse		28	female	4 Asian	yes	Post-secondary	agree	neither agree nor disagree	strongly agree	agree	strongly agree	agree	strongly agree	agree	agree	agree	strongly agree	agree	agree	agree	neither agree nor disagree
practice nurse	34	55	female	1 European	yes	Post-secondary	agree	disagree	agree	disagree	agree	disagree	agree	disagree	agree	i don't know	agree	disagree	disagree	disagree	i don't know
practice nurse	42	63	female	1 European	yes	Post-secondary	agree	disagree	agree	disagree	agree	disagree	disagree	disagree	i don't know	agree	agree	disagree	disagree	disagree	disagree
practice nurse	29	49	female	6 Other/not stated	yes	Post-secondary	agree	disagree	agree	disagree	agree	disagree	agree	disagree	i don't know	i don't know	agree	disagree	disagree	disagree	i don't know
practice nurse	30	52	female	1 European	yes	Post-secondary	strongly agree	strongly disagree	strongly agree	strongly disagree	agree	strongly disagree	agree	strongly disagree	agree	agree	strongly agree	agree	agree	strongly disagree	strongly agree
practice nurse	21	64	female	1 European	yes	Post-secondary	strongly agree	disagree	agree	strongly disagree	neither agree nor disagree	strongly disagree	strongly agree	disagree	strongly agree	agree	agree	neither agree nor disagree	strongly disagree	strongly disagree	strongly agree
practice nurse	2	53	female	1 European	yes	Post-secondary	neither agree nor disagree	disagree	agree	disagree	agree	disagree	agree	agree	agree	agree	agree	agree	agree	agree	neither agree nor disagree
practice nurse	35	55	female	1 European	yes	Post-secondary	strongly agree	disagree	disagree	agree	strongly agree	disagree	i don't know	disagree	i don't know	i don't know	neither agree nor disagree	neither agree nor disagree	strongly disagree	disagree	agree
practice nurse	32	52	female	1 European	yes	Post-secondary	neither agree nor disagree	agree	agree	agree	strongly agree	agree	i don't know	agree	i don't know	i don't know	i don't know	strongly agree	strongly agree	agree	disagree
practice nurse	28	49	female	1 European	yes	Post-secondary	agree	strongly disagree	agree	strongly disagree	agree	strongly disagree	i don't know	disagree	i don't know	disagree	strongly disagree	neither agree nor disagree	agree	agree	disagree
practice nurse	21	45	female	1 European	yes	Post-secondary	agree	disagree	agree	disagree	strongly agree	disagree	i don't know	disagree	strongly agree	agree	neither agree nor disagree	disagree	disagree	disagree	i don't know
practice nurse	38	57	female	1 European	yes	Post-secondary	agree	disagree	agree	neither agree nor disagree	agree	neither agree nor disagree	neither agree nor disagree	disagree	agree	neither agree nor disagree	agree	neither agree nor disagree	disagree	disagree	neither agree nor disagree
practice nurse	22	56	female	1 European	yes	Post-secondary	agree	disagree	agree	disagree	disagree	neither agree nor disagree	agree	disagree	agree	agree	agree	neither agree nor disagree	disagree	disagree	agree
practice nurse	5	40	female	4 Asian	yes	Post-secondary	agree	disagree	agree	disagree	neither agree nor disagree	agree	neither agree nor disagree	disagree	neither agree nor disagree	agree	neither agree nor disagree	neither agree nor disagree	neither agree nor disagree	neither agree nor disagree	neither agree nor disagree
practice nurse	12	39	female	1 European	yes	Post-secondary	strongly agree	disagree	agree	strongly disagree	agree	disagree	agree	strongly disagree	strongly agree	agree	neither agree nor disagree	disagree	disagree	strongly disagree	agree
practice nurse	45	66	female	1 European	yes	Post-secondary	agree	disagree	agree	disagree	disagree	disagree	strongly agree	disagree	strongly agree	agree	agree	disagree	disagree	disagree	strongly agree
practice nurse	15	39	female	4 Asian	yes	Post-secondary	neither agree nor disagree	i don't know	i don't know	disagree	agree	disagree	agree	i don't know	i don't know	i don't know	agree	disagree	neither agree nor disagree	neither agree nor disagree	i don't know
practice nurse	29	52	female	1 European	yes	Post-secondary	strongly agree	strongly disagree	agree	strongly disagree	agree	disagree	strongly agree	agree	strongly agree	strongly agree	strongly agree	neither agree nor disagree	strongly disagree	strongly disagree	agree
practice nurse	25	45	female	2 Maori	yes	Post-secondary	agree	neither agree nor disagree	agree	disagree	agree	agree	agree	disagree	agree	agree	neither agree nor disagree	disagree	disagree	neither agree nor disagree	neither agree nor disagree
practice nurse	20	43	female	1 European	yes	Post-secondary	agree	disagree	strongly agree	agree	disagree	agree	agree	disagree	i don't know	i don't know	agree	disagree	disagree	disagree	neither agree nor disagree
practice nurse	37	58	female	1 European	yes	Post-secondary	strongly agree	disagree	agree	disagree	neither agree nor disagree	agree	agree	disagree	agree	disagree	agree	neither agree nor disagree	disagree	disagree	neither agree nor disagree
practice nurse	25	53	female	2 Maori	yes	Post-secondary	strongly agree	disagree	agree	disagree	agree	disagree	agree	disagree	agree	agree	agree	disagree	disagree	disagree	agree
practice nurse	3	27	female	2 Maori	yes	Post-secondary	agree	disagree	agree	disagree	agree	disagree	agree	i don't know	i don't know	i don't know	strongly agree	neither agree nor disagree	i don't know	i don't know	i don't know
practice nurse	24	48	female	1 European	yes	Post-secondary	strongly agree	neither agree nor disagree	strongly agree	strongly disagree	strongly agree	strongly disagree	strongly agree	strongly disagree	strongly agree	neither agree nor disagree	strongly agree	neither agree nor disagree	strongly agree	strongly disagree	strongly agree
practice nurse	30	57	female	4 Asian	yes	Post-secondary	strongly agree	disagree	agree	disagree	neither agree nor disagree	disagree	agree	agree	agree	agree	agree	neither agree nor disagree	neither agree nor disagree	neither agree nor disagree	neither agree nor disagree
practice nurse	3	45	female	1 European	yes	Post-secondary	agree	disagree	strongly agree	strongly disagree	strongly agree	strongly disagree	i don't know	i don't know	strongly agree	strongly agree	agree	disagree	agree	disagree	i don't know
practice nurse	32	53	female	1 European	yes	Post-secondary	agree	strongly disagree	agree	strongly disagree	agree	disagree	agree	disagree	agree	i don't know	agree	neither agree nor disagree	neither agree nor disagree	neither agree nor disagree	disagree
practice nurse	25	62	female	1 European	yes	Post-secondary	agree	disagree	agree	agree	agree	neither agree nor disagree	agree	neither agree nor disagree	strongly agree	neither agree nor disagree	agree	neither agree nor disagree	strongly disagree	strongly disagree	neither agree nor disagree
practice nurse	35	70	female	1 European	yes	Post-secondary	agree	strongly disagree	agree	agree	agree	strongly disagree	i don't know	disagree	i don't know	i don't know	agree	agree	agree	agree	i don't know
practice nurse	18	40	female	6 Other/not stated	yes	Post-secondary	strongly agree	strongly disagree	strongly agree	strongly disagree	disagree	strongly disagree	neither agree nor disagree	disagree	neither agree nor disagree	neither agree nor disagree	strongly agree	disagree	strongly disagree	strongly disagree	strongly agree
practice nurse	37	58	female	1 European	yes	Post-secondary	agree	disagree	agree	agree	agree	disagree	disagree	agree	agree	agree	strongly agree	disagree	agree	agree	agree
practice nurse	12	50	female	1 European	yes	Post-secondary	agree	strongly disagree	agree	strongly disagree	agree	disagree	agree	neither agree nor disagree	strongly agree	strongly agree	agree	neither agree nor disagree	disagree	disagree	neither agree nor disagree
practice nurse	12	60	female	1 European	yes	Post-secondary	agree	disagree	neither agree nor disagree	agree	agree	agree	neither agree nor disagree	disagree	i don't know	disagree	agree	disagree	disagree	disagree	neither agree nor disagree
practice nurse	30		female	1 European	yes	Post-secondary	agree	disagree	agree	disagree	agree	agree	agree	i don't know	agree		agree	strongly disagree	neither agree nor disagree	disagree	neither agree nor disagree
practice nurse	20	50	female	1 European	yes	Post-secondary	strongly agree	disagree	strongly agree	disagree	agree	neither agree nor disagree	neither agree nor disagree	disagree	agree	agree	agree	agree	agree	neither agree nor disagree	neither agree nor disagree
practice nurse	20	62	female	1 European	yes	Post-secondary	agree	strongly disagree	agree	neither agree nor disagree	strongly agree	neither agree nor disagree	neither agree nor disagree	disagree	agree	disagree	agree	neither agree nor disagree	agree	neither agree nor disagree	neither agree nor disagree
practice nurse	8.5	50	female	1 European	yes	Post-secondary	agree	strongly disagree	strongly agree	strongly disagree	agree	strongly disagree	i don't know	strongly disagree	strongly agree	disagree	agree	neither agree nor disagree	disagree	disagree	agree
practice nurse	34	53	female	1 European	yes	Post-secondary	agree	disagree	agree	disagree	agree	disagree	agree	disagree	agree	i don't know	agree	neither agree nor disagree	disagree	disagree	agree
practice nurse	14	59	female	1 European	yes	Post-secondary	agree	disagree	agree	strongly agree	agree		strongly agree	disagree	agree	agree	agree	disagree	disagree	disagree	neither agree nor disagree
practice nurse	29	51	female	1 European	yes	Post-secondary	neither agree nor disagree	neither agree nor disagree	agree	disagree	disagree	disagree	agree	neither agree nor disagree	agree	neither agree nor disagree	agree	neither agree nor disagree	disagree	disagree	neither agree nor disagree
practice nurse	45	65	female	1 European	yes	Post-secondary	disagree	disagree	neither agree nor disagree	agree	agree	neither agree nor disagree	disagree	agree	i don't know	i don't know	agree	agree	agree	agree	disagree
practice nurse	4	44	female	4 Asian	yes	Post-secondary	strongly agree	strongly disagree	strongly agree	agree	agree	agree	agree	disagree		strongly agree	strongly agree	neither agree nor disagree	disagree	disagree	strongly disagree
practice nurse	21	46	female	1 European	yes	Post-secondary	agree	disagree	agree	disagree	agree	disagree	agree	disagree	strongly agree	strongly agree	disagree	disagree	disagree	disagree	disagree
practice nurse	40	63	female	1 European	yes	Post-secondary	agree	disagree	agree	disagree	agree	agree	neither agree nor disagree	strongly disagree	agree	disagree	agree	neither agree nor disagree	disagree	disagree	neither agree nor disagree
practice nurse	37	59	female	1 European	yes	Post-secondary	agree	disagree	agree	disagree	agree	disagree	agree	disagree	agree	agree	agree	disagree	agree	agree	disagree
practice nurse	30	51	female	1 European	yes	Post-secondary	agree	agree	agree	disagree	disagree	disagree	agree	disagree	strongly agree	agree	agree	disagree	disagree	disagree	i don't know
practice nurse	20	57	female	1 European	yes	Post-secondary	agree	strongly disagree	strongly agree	strongly disagree	strongly agree	disagree	neither agree nor disagree	agree	neither agree nor disagree	agree	strongly agree	neither agree nor disagree	strongly disagree	strongly disagree	agree
practice nurse	34	55	female	1 European	yes	Post-secondary	strongly agree	disagree	strongly agree	strongly disagree	strongly agree	disagree	i don't know	disagree	strongly agree	i don't know	strongly agree	neither agree nor disagree	disagree	disagree	neither agree nor disagree
practice nurse	36	19	female	1 European	yes	Post-secondary	disagree	strongly disagree	agree	neither agree nor disagree	strongly agree	neither agree nor disagree	neither agree nor disagree	neither agree nor disagree	agree	agree	neither agree nor disagree	agree	agree	agree	strongly disagree
practice nurse	30	67	female	1 European	yes	Post-secondary	strongly agree	agree	strongly agree	agree	strongly agree	agree	agree	strongly agree	i don't know	i don't know	strongly agree	agree	agree	agree	i don't know
practice nurse	34	57	female	1 European	yes	Post-secondary	strongly agree	disagree	strongly agree	disagree	agree	disagree	i don't know	disagree	agree	agree	agree	neither agree nor disagree	disagree	disagree	disagree
practice nurse	30	51	female	1 European	yes	Post-secondary	agree	disagree	strongly agree	strongly disagree	agree	strongly disagree	agree	disagree	strongly agree	neither agree nor disagree	strongly agree	disagree	agree	agree	disagree
practice nurse	2	32	female	2 Maori	yes	Post-secondary	agree	agree	strongly agree	agree	strongly agree	agree	disagree	strongly agree	strongly agree	neither agree nor disagree	agree	strongly agree	strongly agree	agree	strongly disagree
practice nurse	23	54	female	1 European	yes	Post-secondary	agree	strongly disagree	neither agree nor disagree	strongly disagree	strongly disagree	strongly disagree	agree	strongly disagree	i don't know	agree	agree	disagree	disagree	disagree	agree
practice nurse	34	56	female	4 Asian	yes	Post-secondary	agree	agree	agree	disagree	agree	neither agree nor disagree	agree	neither agree nor disagree	agree	agree	agree	neither agree nor disagree	agree	disagree	neither agree nor disagree
practice nurse	3	24	female	1 European	yes	Post-secondary	strongly agree	strongly disagree	strongly agree	strongly disagree	strongly agree	strongly disagree	agree	strongly disagree	strongly agree	strongly agree	strongly agree	strongly disagree	strongly disagree	disagree	i don't know
practice nurse	38	50	female	1 European	yes	Post-secondary	agree	disagree	strongly agree	disagree	disagree	neither agree nor disagree	agree	disagree	agree	agree	agree	neither agree nor disagree	disagree	disagree	neither agree nor disagree
practice nurse	18	45	female	1 European	yes	Post-secondary	disagree		agree	neither agree nor disagree	strongly agree	strongly agree	neither agree nor disagree	agree	neither agree nor disagree	strongly disagree	strongly disagree	agree	disagree	disagree	agree
practice nurse	32	52	female	1 European	yes	Post-secondary	agree	disagree	agree	disagree	disagree	disagree	agree	agree	agree	agree	agree	disagree	disagree	disagree	agree
practice nurse	25	52	female	1 European	yes	Post-secondary	agree	strongly disagree	agree	strongly disagree	strongly agree	agree	disagree	disagree	agree	disagree	agree	neither agree nor disagree	disagree	disagree	disagree
practice nurse	26	47	female	1 European	yes	Post-secondary	strongly agree	disagree	agree	disagree	agree	neither agree nor disagree	agree	neither agree nor disagree	neither agree nor disagree	agree	strongly agree	neither agree nor disagree	disagree	disagree	agree
practice nurse	21	57	female	1 European	yes	Post-secondary	strongly agree	strongly disagree	strongly agree	strongly disagree			agree	strongly disagree	strongly agree		agree	agree	disagree	strongly disagree	agree
practice nurse	26	47	female	1 European	yes	Post-secondary	agree	disagree	agree	disagree	agree	disagree	neither agree nor disagree	neither agree nor disagree	agree	neither agree nor disagree	neither agree nor disagree	neither agree nor disagree	disagree	disagree	neither agree nor disagree
practice nurse	20	59	female	1 European	yes	Post-secondary	agree	disagree	agree	disagree	disagree	disagree	i don't know	disagree	i don't know	i don't know	neither agree nor disagree	disagree	disagree	disagree	neither agree nor disagree
practice nurse	34	55	female	1 European	yes	Post-secondary	agree	disagree	agree	disagree	agree	disagree	agree	disagree	agree	agree	agree	neither agree nor disagree	disagree	disagree	agree
practice nurse	25	50	female	1 European	yes	Post-secondary	neither agree nor disagree	disagree	agree	neither agree nor disagree	neither agree nor disagree	neither agree nor disagree	neither agree nor disagree	disagree	agree	agree	agree	disagree	disagree	disagree	neither agree nor disagree
practice nurse	47	69	female	6 Other/not stated	yes	Post-secondary	strongly agree	disagree	agree	disagree	agree	agree	agree	agree	agree	disagree	agree	agree	disagree	disagree	neither agree nor disagree
practice nurse	35	56	female	1 European	yes	Post-secondary	strongly agree	disagree	agree	disagree	disagree	disagree	agree	neither agree nor disagree	agree	neither agree nor disagree	agree	neither agree nor disagree	neither agree nor disagree	neither agree nor disagree	neither agree nor disagree
practice nurse	40	63	male	2 Maori	yes	Post-secondary	agree	disagree	neither agree nor disagree	agree	agree	disagree	disagree	disagree	agree	disagree	agree	neither agree nor disagree	agree	neither agree nor disagree	agree
practice nurse	36	59	female	1 European	yes	Post-secondary	agree	disagree	neither agree nor disagree	neither agree nor disagree	neither agree nor disagree	neither agree nor disagree	neither agree nor disagree	disagree	neither agree nor disagree	neither agree nor disagree	agree	neither agree nor disagree	neither agree nor disagree	neither agree nor disagree	neither agree nor disagree
practice nurse	14	36	female	1 European	yes	Post-secondary	strongly agree	disagree	agree	disagree	strongly agree	disagree	agree	disagree	agree	agree	agree	neither agree nor disagree	neither agree nor disagree	disagree	neither agree nor disagree
practice nurse	10	62	female	1 European	yes	Post-secondary	strongly agree	disagree	strongly agree	disagree	agree	disagree	strongly agree	strongly disagree	strongly agree	strongly agree	strongly agree	agree	strongly disagree	strongly disagree	agree
practice nurse	10	50	female	1 European	yes	Post-secondary	agree	strongly disagree	strongly agree	strongly disagree	agree	agree	agree	disagree	strongly agree	strongly agree	strongly agree	neither agree nor disagree	agree	agree	agree
practice nurse	25	44	female	1 European	yes	Post-secondary			agree		agree	agree	i don't know	agree	i don't know	i don't know	neither agree nor disagree	neither agree nor disagree	disagree	disagree	disagree
practice nurse	3	34	female	1 European	yes	Post-secondary	agree	disagree	agree	disagree	agree	agree	i don't know	i don't know	agree	agree	agree	neither agree nor disagree	i don't know	i don't know	i don't know
practice nurse	23	55	female	1 European	yes	Post-secondary	agree	strongly disagree	agree	disagree	strongly agree		agree	disagree	agree	agree	agree	disagree	disagree	disagree	agree
practice nurse	41	62	female	1 European	yes	Post-secondary	agree	neither agree nor disagree	neither agree nor disagree	disagree	agree	neither agree nor disagree	neither agree nor disagree	disagree	agree	agree	disagree	neither agree nor disagree	neither agree nor disagree	neither agree nor disagree	neither agree nor disagree
practice nurse	24		female	1 European	yes	Post-secondary	strongly agree	disagree	agree	agree	agree	disagree	agree	disagree	agree	agree	neither agree nor disagree	disagree	disagree	disagree	disagree
practice nurse	34	54	female	1 European	yes	Post-secondary	agree	disagree	strongly agree	i don't know	disagree	disagree	agree	disagree		agree	agree	disagree	neither agree nor disagree	neither agree nor disagree	neither agree nor disagree
practice nurse	16	53	female	1 European	yes	Post-secondary	agree	agree	agree	disagree	agree	disagree	agree	disagree	agree	agree	agree	disagree	disagree	disagree	agree
practice nurse	9	64	female	1 European	yes	Post-secondary	neither agree nor disagree	disagree	agree	disagree	agree	disagree	agree	i don't know	strongly agree	strongly agree	neither agree nor disagree	agree	disagree	i don't know	i don't know
practice nurse	34	56	female	1 European	yes	Post-secondary	strongly agree	disagree	agree	disagree	agree	disagree	agree	disagree	agree	agree	agree	neither agree nor disagree	disagree	strongly disagree	agree
practice nurse	23	44	female	1 European	yes	Post-secondary	agree	disagree	agree	disagree	agree	disagree	agree	disagree	agree	agree	agree	disagree	agree	disagree	agree
practice nurse	26	53	female	1 European	yes	Post-secondary	agree	neither agree nor disagree	agree	agree	agree	neither agree nor disagree	agree	agree	agree	agree	agree	neither agree nor disagree	disagree	disagree	neither agree nor disagree
practice nurse	38	59	female	1 European	yes	Post-secondary	agree	strongly disagree	agree	disagree	i don't know	strongly disagree	agree	strongly disagree	agree	agree	strongly disagree	strongly disagree	disagree	disagree	agree
practice nurse	6	35	female	2 Maori	yes	Post-secondary	neither agree nor disagree	disagree	neither agree nor disagree	neither agree nor disagree	agree	neither agree nor disagree	neither agree nor disagree	agree	agree	agree	agree	disagree	neither agree nor disagree	neither agree nor disagree	neither agree nor disagree
practice nurse	28	47	female	1 European	yes	Post-secondary	strongly agree	disagree	strongly agree	strongly disagree	strongly agree	agree	strongly agree	neither agree nor disagree	agree	agree	agree	disagree	disagree	disagree	agree
practice nurse	47	65	female	1 European	yes	Post-secondary	strongly agree	agree	strongly agree	strongly disagree	agree	disagree	agree	neither agree nor disagree	strongly agree		strongly agree	agree	neither agree nor disagree	disagree	disagree
practice nurse	8	34	female	4 Asian	yes	Post-secondary	agree	neither agree nor disagree	agree	agree	neither agree nor disagree	neither agree nor disagree	agree	disagree	agree	disagree	agree	strongly disagree	strongly disagree	strongly disagree	neither agree nor disagree
practice nurse	37	58	female	1 European	yes	Post-secondary	agree	disagree	agree	disagree	agree	disagree	i don't know	disagree	i don't know	i don't know	agree	disagree	disagree	disagree	i don't know
practice nurse	25	66	female	1 European	yes	Post-secondary	agree	disagree	agree	disagree	disagree	disagree	agree	disagree	agree	agree	agree	disagree	disagree	disagree	agree
practice nurse	40	65	female	1 European	yes	Post-secondary	strongly agree	strongly agree	strongly agree	disagree	agree	strongly disagree	agree	agree	agree	agree	agree	disagree	disagree	disagree	agree
practice nurse	6	29	female	1 European	yes	Post-secondary	agree	disagree	agree	disagree	agree	i don't know	i don't know	disagree	i don't know	agree	agree	disagree	i don't know	disagree	i don't know
practice nurse	32	53	female	1 European	yes	Post-secondary	agree	strongly disagree	agree	disagree	agree	disagree	neither agree nor disagree	disagree	i don't know	agree	agree	neither agree nor disagree	agree	agree	disagree
practice nurse	5	50	female	1 European	yes	Post-secondary	strongly agree	strongly agree	agree	disagree	disagree	disagree	strongly agree	agree	agree	agree	agree	disagree	disagree	strongly disagree
practice nurse	2	29	female	1 European	yes	Post-secondary	agree	disagree	agree	disagree	neither agree nor disagree	neither agree nor disagree	neither agree nor disagree	disagree	i don't know	agree	agree	disagree	disagree	disagree	agree
practice nurse	21	48	female	1 European	yes	Post-secondary	agree	strongly disagree	agree	disagree	agree	disagree	agree	disagree	agree	neither agree nor disagree	disagree	strongly disagree	agree	disagree	disagree
practice nurse	10	39	female	1 European	yes	Post-secondary	agree	neither agree nor disagree	neither agree nor disagree	neither agree nor disagree	agree	neither agree nor disagree	neither agree nor disagree	disagree	agree	neither agree nor disagree	agree	disagree	agree	neither agree nor disagree	strongly agree
practice nurse	6.5	28	female	1 European	yes	Post-secondary	strongly agree	strongly disagree	agree	strongly disagree	i don't know	agree	strongly agree	disagree	agree	agree	strongly agree	disagree	i don't know	strongly disagree	agree
practice nurse	15	36	female	1 European	yes	Post-secondary	agree	disagree	agree	disagree	agree	neither agree nor disagree	agree	neither agree nor disagree	agree	agree	agree	disagree	disagree	disagree	agree
practice nurse	15	39	female	1 European	yes	Post-secondary	agree	neither agree nor disagree	agree	neither agree nor disagree	neither agree nor disagree	neither agree nor disagree	neither agree nor disagree	neither agree nor disagree	neither agree nor disagree	neither agree nor disagree	agree	neither agree nor disagree	neither agree nor disagree	neither agree nor disagree	neither agree nor disagree
practice nurse	31	51	female	1 European	yes	Post-secondary	strongly agree	disagree	agree	disagree	agree	agree	agree	agree	agree	strongly agree	neither agree nor disagree	disagree	disagree	strongly disagree	strongly agree
practice nurse	40	61	female	1 European	yes	Post-secondary	agree	disagree	agree	disagree	disagree	disagree	agree	disagree	agree	agree	agree	neither agree nor disagree	neither agree nor disagree	disagree	neither agree nor disagree
practice nurse	2	28	female	1 European	yes	Post-secondary	strongly agree	strongly disagree	strongly agree	strongly disagree	strongly agree	strongly disagree	strongly agree	i don't know	strongly agree	i don't know	strongly agree	disagree	agree	i don't know	i don't know
practice nurse	22	48	male	1 European	yes	Post-secondary	agree	disagree	i don't know	i don't know	agree	i don't know	i don't know	i don't know	i don't know	i don't know	neither agree nor disagree	disagree	disagree	disagree	agree
practice nurse	35	57	female	1 European	yes	Post-secondary	agree	strongly disagree	agree	neither agree nor disagree	agree	disagree	i don't know	disagree	disagree	agree	disagree	neither agree nor disagree	neither agree nor disagree	neither agree nor disagree	disagree
practice nurse	32	50	female	1 European	yes	Post-secondary	agree	strongly disagree	agree	strongly disagree	agree	strongly disagree	agree	neither agree nor disagree	neither agree nor disagree	agree	agree	disagree	disagree	disagree	neither agree nor disagree
practice nurse	20	58	female	1 European	yes	Post-secondary	neither agree nor disagree	disagree	agree	disagree	agree	disagree	agree	disagree	agree	agree	agree	neither agree nor disagree	disagree	disagree	neither agree nor disagree
practice nurse	24	47	female	1 European	yes	Post-secondary	agree	disagree	strongly agree	disagree	agree	disagree	agree	disagree	strongly agree	agree	agree	agree	disagree	disagree	agree
practice nurse	28	50	female	1 European	yes	Post-secondary	neither agree nor disagree	disagree	agree	neither agree nor disagree	agree	disagree	neither agree nor disagree	neither agree nor disagree	neither agree nor disagree	neither agree nor disagree	agree	neither agree nor disagree	neither agree nor disagree	neither agree nor disagree	neither agree nor disagree
practice nurse	37	58	female	1 European	yes	Post-secondary	agree	disagree	agree	disagree	agree	disagree	agree	disagree	agree	agree	agree	neither agree nor disagree	agree	neither agree nor disagree	agree
general population		38	female	1 European	yes	Secondary	agree	neither agree nor disagree	neither agree nor disagree	neither agree nor disagree	neither agree nor disagree	neither agree nor disagree	neither agree nor disagree	neither agree nor disagree	neither agree nor disagree	neither agree nor disagree	agree	neither agree nor disagree	neither agree nor disagree	neither agree nor disagree	neither agree nor disagree	Agree	Agree	Agree	Agree	Neither agree nor disagree	Neither agree nor disagree	Agree	Neither agree nor disagree	Strongly agree	Neither agree nor disagree	Neither agree nor disagree	Neither agree nor disagree	Neither agree nor disagree	Neither agree nor disagree										I do not talk about nut consumption with my GP, dietitian or nurse
general population		52	female	6 Other/not stated	yes	Secondary	agree	neither agree nor disagree	agree	neither agree nor disagree	agree	agree	agree	neither agree nor disagree	neither agree nor disagree	neither agree nor disagree	neither agree nor disagree	neither agree nor disagree	neither agree nor disagree	neither agree nor disagree	neither agree nor disagree	Neither agree nor disagree	Neither agree nor disagree	Neither agree nor disagree	Neither agree nor disagree	Neither agree nor disagree	Neither agree nor disagree	Neither agree nor disagree	Neither agree nor disagree	Neither agree nor disagree	Neither agree nor disagree	Neither agree nor disagree	Neither agree nor disagree	Neither agree nor disagree	Neither agree nor disagree										I do not talk about nut consumption with my GP, dietitian or nurse		Strongly agree	Strongly agree	Strongly agree
general population		64	female	1 European	no	Post-secondary	strongly agree	disagree	strongly agree	disagree	agree	disagree	i don't know	disagree	strongly disagree	i don't know	agree	neither agree nor disagree	i don't know	i don't know	i don't know	Neither agree nor disagree	Neither agree nor disagree	Neither agree nor disagree	Neither agree nor disagree	Neither agree nor disagree	Neither agree nor disagree	Neither agree nor disagree	Neither agree nor disagree	Agree	Neither agree nor disagree	Neither agree nor disagree	Agree	Neither agree nor disagree	Neither agree nor disagree										I do not talk about nut consumption with my GP, dietitian or nurse		Agree	Agree	Agree
general population		45	male	1 European	yes	Post-secondary	strongly agree	disagree	strongly agree	disagree	disagree	disagree	strongly agree	disagree	strongly disagree	strongly agree	strongly agree	disagree	disagree	strongly disagree	strongly agree	Neither agree nor disagree	Neither agree nor disagree	Agree	Agree	Agree	Strongly agree	Strongly agree	Neither agree nor disagree	Strongly agree	Strongly agree	Agree	Neither agree nor disagree	Neither agree nor disagree	Neither agree nor disagree										I do not talk about nut consumption with my GP, dietitian or nurse		Agree	Agree	Agree
general population		50	female	1 European	yes	Less than secondary	agree	i don't know	i don't know	i don't know	i don't know	i don't know	i don't know	i don't know	i don't know	i don't know	agree	i don't know	i don't know	i don't know	i don't know	I don't know	Neither agree nor disagree	Neither agree nor disagree	Neither agree nor disagree	Neither agree nor disagree	Neither agree nor disagree	Neither agree nor disagree	Disagree	I don't know	Disagree	I don't know	I don't know	Agree	Agree										I do not talk about nut consumption with my GP, dietitian or nurse		Neither agree nor disagree	Neither agree nor disagree	Neither agree nor disagree
general population		62	male	1 European	no	Secondary	i don't know	i don't know	i don't know	i don't know	i don't know	i don't know	i don't know	i don't know	i don't know	i don't know	i don't know	i don't know	i don't know	i don't know	i don't know	I don't know	I don't know	I don't know	I don't know	I don't know	I don't know	I don't know	I don't know	I don't know	I don't know	I don't know	I don't know	I don't know	I don't know										I do not talk about nut consumption with my GP, dietitian or nurse		I don't know	I don't know	I don't know
general population		64	male	1 European	yes	Post-secondary	strongly agree	agree		i don't know	i don't know	i don't know	i don't know	agree	i don't know	i don't know	agree	i don't know	i don't know	i don't know	neither agree nor disagree	Agree	Agree	I don't know	Neither agree nor disagree	I don't know	I don't know	I don't know	Disagree	Agree	Disagree	I don't know	I don't know	Disagree	Disagree										I do not talk about nut consumption with my GP, dietitian or nurse		Disagree	Disagree	Disagree
general population		25	female	1 European	yes	Secondary	i don't know	i don't know	i don't know	i don't know	i don't know	i don't know	i don't know	i don't know	i don't know	i don't know	i don't know	i don't know	i don't know	i don't know	i don't know	I don't know	I don't know	I don't know	I don't know	I don't know	I don't know	I don't know	I don't know	I don't know	I don't know	I don't know	I don't know	I don't know	I don't know										I do not talk about nut consumption with my GP, dietitian or nurse		Neither agree nor disagree	Neither agree nor disagree	Neither agree nor disagree
general population (excluded)		38	female	1 European	yes	Post-secondary	agree	strongly disagree	strongly agree	strongly disagree	strongly agree	strongly disagree	i don't know	neither agree nor disagree	strongly disagree	i don't know	strongly agree	disagree	i don't know	neither agree nor disagree	i don't know	Strongly agree	Strongly agree	Strongly agree	Strongly disagree	Strongly agree	Strongly agree	Strongly disagree	Disagree	Agree	Strongly disagree	Neither agree nor disagree	Disagree	Disagree	Neither agree nor disagree										I do not talk about nut consumption with my GP, dietitian or nurse		Agree	Disagree	Agree
general population		60	female	1 European	yes	Post-secondary	agree	disagree	agree	neither agree nor disagree	agree	disagree	neither agree nor disagree	i don't know	agree	i don't know	agree	i don't know	i don't know	i don't know	i don't know	Neither agree nor disagree	Agree	Agree	Neither agree nor disagree	I don't know	I don't know	I don't know	I don't know	Disagree	Disagree	Disagree	Disagree	Disagree	Disagree										I do not talk about nut consumption with my GP, dietitian or nurse		Neither agree nor disagree	Agree	Agree
general population		54	female	2 Maori	no	Post-secondary	i don't know	i don't know	agree	i don't know	agree	i don't know	i don't know	agree	i don't know	i don't know	agree	i don't know	i don't know	i don't know	i don't know	Strongly agree	Strongly agree	Strongly agree	Strongly agree	Strongly agree	Strongly agree	Strongly agree	Strongly agree	Strongly agree	Neither agree nor disagree	Strongly agree	Strongly agree	Agree	Agree					Eat LESS nuts or nut butters/spreads by your general practice nurse							I don't know	I don't know	I don't know
general population		47	male	1 European	no	Secondary	strongly agree	strongly agree	strongly agree	disagree	neither agree nor disagree	neither agree nor disagree	agree	neither agree nor disagree	strongly disagree	strongly agree	strongly agree	disagree	strongly disagree	strongly disagree	strongly agree	Neither agree nor disagree	Agree	Strongly agree	Neither agree nor disagree	Agree	Agree	Strongly agree	Strongly agree	Strongly agree	Agree	Neither agree nor disagree	Neither agree nor disagree	Neither agree nor disagree	Neither agree nor disagree										I do not talk about nut consumption with my GP, dietitian or nurse		Neither agree nor disagree	Agree	Neither agree nor disagree
general population		71	male	1 European	no	Post-secondary	agree	i don't know	i don't know	i don't know	i don't know	i don't know	i don't know	i don't know	i don't know	i don't know	agree	i don't know	i don't know	i don't know	i don't know	Agree	Agree	Agree	Agree	Agree	Agree	Agree	Neither agree nor disagree	Agree	Neither agree nor disagree	Neither agree nor disagree	Neither agree nor disagree	Strongly agree	Strongly agree										I do not talk about nut consumption with my GP, dietitian or nurse		Strongly agree	Strongly agree	Strongly agree
general population		52	female	1 European	yes	Secondary	agree	strongly disagree	agree	strongly disagree	agree	strongly disagree	agree	strongly disagree	strongly disagree	agree	agree	neither agree nor disagree	strongly disagree	strongly disagree	agree	Agree	Agree	Disagree	Disagree	Agree	Agree	Strongly disagree	Strongly disagree	Agree	Strongly disagree	Agree	Agree	Agree	Agree										I do not talk about nut consumption with my GP, dietitian or nurse	I have not seen a GP, dietitian or nurse in the last 5 years	Agree	Agree	Agree
general population		53	male	1 European	yes	Post-secondary	agree	disagree	agree	disagree	disagree	disagree	agree	i don't know	agree	agree	agree	disagree	disagree	disagree	i don't know	Neither agree nor disagree	Neither agree nor disagree	Neither agree nor disagree	Neither agree nor disagree	Neither agree nor disagree	Neither agree nor disagree	Agree	Agree	Agree	Agree	Neither agree nor disagree	Neither agree nor disagree	Agree	Agree										I do not talk about nut consumption with my GP, dietitian or nurse		Agree	Agree	Agree
general population		65	female	1 European	no	Secondary	agree	disagree	neither agree nor disagree	neither agree nor disagree	agree	agree	i don't know	i don't know	i don't know	i don't know	agree	agree	agree	disagree	disagree	Agree	Agree	Agree	Strongly agree	Strongly agree	Agree	Strongly agree	Agree	Agree	Agree	Strongly agree	Strongly agree	Strongly agree	Strongly agree										I do not talk about nut consumption with my GP, dietitian or nurse		Disagree	Agree	Disagree
general population		66	male	1 European	no	Post-secondary	agree	neither agree nor disagree	agree	i don't know		neither agree nor disagree	i don't know	i don't know	agree	agree	neither agree nor disagree	i don't know	neither agree nor disagree	neither agree nor disagree	neither agree nor disagree	Agree	Agree	Agree	Agree	Neither agree nor disagree	Agree	Agree	Neither agree nor disagree	Agree	Neither agree nor disagree	Agree	Neither agree nor disagree	Agree	Agree										I do not talk about nut consumption with my GP, dietitian or nurse		Neither agree nor disagree	Neither agree nor disagree	Neither agree nor disagree
general population		78	male	1 European	no	Secondary																	Agree	Agree	Agree										Agree										I do not talk about nut consumption with my GP, dietitian or nurse		Agree	Agree	Agree
general population		52	female	1 European	yes	Post-secondary	strongly agree	neither agree nor disagree	agree	neither agree nor disagree	neither agree nor disagree	agree	agree	agree	agree	agree	agree	disagree	disagree	disagree	neither agree nor disagree	Strongly agree	Agree	Agree	Agree	Agree	Agree	Agree	Neither agree nor disagree	Agree	Neither agree nor disagree	Agree	Strongly agree	Agree	Agree											I have not seen a GP, dietitian or nurse in the last 5 years	Agree	Agree	Agree
general population		37	male	1 European	yes	Post-secondary	strongly agree	disagree	agree	neither agree nor disagree	neither agree nor disagree	neither agree nor disagree	agree	neither agree nor disagree	i don't know	i don't know	agree	disagree	disagree	disagree	i don't know	Strongly agree	Strongly agree	Strongly agree	Strongly agree	Strongly agree	Strongly agree	Neither agree nor disagree	Neither agree nor disagree	Neither agree nor disagree	Disagree	Disagree	Agree	Strongly agree	Strongly agree										I do not talk about nut consumption with my GP, dietitian or nurse		Strongly agree	Strongly agree	Strongly agree
general population		52	female	1 European	yes	Post-secondary	agree	i don't know	i don't know	i don't know	i don't know	i don't know	i don't know	i don't know	i don't know	i don't know	i don't know	i don't know	i don't know	i don't know	i don't know	Neither agree nor disagree	Neither agree nor disagree	Neither agree nor disagree	Neither agree nor disagree	Neither agree nor disagree	Neither agree nor disagree	Agree	Neither agree nor disagree	Agree	Neither agree nor disagree	Neither agree nor disagree	Neither agree nor disagree	Agree	Agree										I do not talk about nut consumption with my GP, dietitian or nurse		Disagree	Disagree	Disagree
general population		73	female	6 Other/not stated	no	Secondary	strongly agree	strongly agree	strongly agree			strongly agree									strongly agree		Strongly agree	Strongly agree	Strongly agree	Strongly agree	Strongly agree				Strongly agree	Strongly agree	Strongly agree												I do not talk about nut consumption with my GP, dietitian or nurse	I have not seen a GP, dietitian or nurse in the last 5 years	Agree	Agree	Agree
general population		23	female	1 European	yes	Post-secondary	strongly agree	disagree	agree	disagree	strongly agree	i don't know	agree	i don't know	i don't know	agree	neither agree nor disagree	disagree	i don't know	i don't know	i don't know	Agree	Agree	Agree	Agree	Agree	Agree	Agree	Disagree	Strongly agree	Disagree	Disagree	Disagree	Agree	Agree										I do not talk about nut consumption with my GP, dietitian or nurse		Agree	Agree	Agree
general population		39	female	1 European	no	Post-secondary	agree	disagree	agree	disagree	agree	disagree	i don't know	agree	i don't know	agree	strongly agree	neither agree nor disagree	i don't know	i don't know	i don't know	Agree	Agree	Agree	Disagree	Agree	Agree	Agree	Neither agree nor disagree	Strongly agree	Disagree	Agree	Agree	Agree	Agree										I do not talk about nut consumption with my GP, dietitian or nurse		Agree	Agree	Agree
general population		62	male	1 European	yes	Post-secondary	agree	strongly disagree	agree	disagree	agree	strongly disagree	neither agree nor disagree	disagree	i don't know	i don't know	agree	neither agree nor disagree	strongly disagree	disagree	strongly disagree	Disagree	Neither agree nor disagree	Neither agree nor disagree	Neither agree nor disagree	Neither agree nor disagree	Neither agree nor disagree	Disagree	Disagree	Neither agree nor disagree	Disagree	Neither agree nor disagree	Neither agree nor disagree	Disagree	Disagree										I do not talk about nut consumption with my GP, dietitian or nurse		Disagree	Disagree	Disagree
general population (excluded)		60	female	2 Maori	yes	Post-secondary	agree	agree	agree	i don't know	i don't know	i don't know	i don't know	i don't know	i don't know	i don't know	agree	i don't know	i don't know	i don't know	agree	Agree	Agree	Agree	I don't know	I don't know	I don't know	Agree	I don't know	I don't know	I don't know	I don't know	I don't know	Agree	Agree	Eat MORE nuts or nut butters/spreads by your general practitioner (GP)	Eat MORE nuts or nut butters/spreads by your general practice nurse										Strongly agree	Agree	Strongly agree
general population		63	female	1 European	no	Secondary	neither agree nor disagree										agree																	Agree											I do not talk about nut consumption with my GP, dietitian or nurse		Agree	Agree	Agree
general population		70	male	1 European	yes	Post-secondary	neither agree nor disagree	neither agree nor disagree	agree	neither agree nor disagree	agree	disagree	neither agree nor disagree	neither agree nor disagree	agree	neither agree nor disagree	agree	neither agree nor disagree	neither agree nor disagree	agree	disagree	Neither agree nor disagree	Agree	Neither agree nor disagree	Neither agree nor disagree	Neither agree nor disagree	Neither agree nor disagree	Agree	Neither agree nor disagree	Neither agree nor disagree	Neither agree nor disagree	Neither agree nor disagree	Neither agree nor disagree	Neither agree nor disagree	Neither agree nor disagree										I do not talk about nut consumption with my GP, dietitian or nurse		Agree	Agree	Agree
general population		68	female	1 European	no	Secondary	neither agree nor disagree	i don't know	i don't know	i don't know	neither agree nor disagree	i don't know	neither agree nor disagree	neither agree nor disagree	i don't know	i don't know	agree	neither agree nor disagree	neither agree nor disagree	neither agree nor disagree	neither agree nor disagree	Agree	Agree	I don't know	Neither agree nor disagree	Neither agree nor disagree	Agree	I don't know	Neither agree nor disagree	Neither agree nor disagree	Neither agree nor disagree	Neither agree nor disagree	Neither agree nor disagree	Neither agree nor disagree	Neither agree nor disagree										I do not talk about nut consumption with my GP, dietitian or nurse		I don't know	I don't know	Agree
general population		20	female	2 Maori	no	Secondary	agree	neither agree nor disagree	agree	disagree	neither agree nor disagree	neither agree nor disagree	agree	neither agree nor disagree	i don't know	agree	agree	neither agree nor disagree	neither agree nor disagree	disagree	i don't know	Agree	Agree	Agree	Neither agree nor disagree	Neither agree nor disagree	Strongly agree	Neither agree nor disagree	Disagree	Strongly agree	Strongly agree	Disagree	Disagree	I don't know	Neither agree nor disagree										I do not talk about nut consumption with my GP, dietitian or nurse		Neither agree nor disagree	Neither agree nor disagree	Neither agree nor disagree
general population		19	male	1 European	no	Secondary	strongly agree	disagree	agree	disagree	agree	neither agree nor disagree	i don't know	agree	i don't know	i don't know	agree	disagree	i don't know	i don't know	agree	Disagree	Agree	Agree	Agree	Agree	Agree	Agree	Neither agree nor disagree	Agree	Disagree	Agree	Neither agree nor disagree	Agree	Agree										I do not talk about nut consumption with my GP, dietitian or nurse		Agree	Agree	Agree
general population		44	female	4 Asian	yes	Post-secondary	disagree	neither agree nor disagree	disagree	neither agree nor disagree	strongly agree	strongly agree	neither agree nor disagree	agree	agree	i don't know	strongly agree	strongly agree	strongly agree	strongly agree	i don't know	Strongly agree	Strongly agree	Strongly agree	Strongly agree	Strongly agree	Strongly agree	I don't know	Neither agree nor disagree	Agree	Agree	Agree	Strongly agree	Agree	Strongly agree											I have not seen a GP, dietitian or nurse in the last 5 years	Agree	Neither agree nor disagree	Strongly agree
general population		29	female	4 Asian	yes	Post-secondary	disagree	strongly disagree	agree		strongly agree	neither agree nor disagree	neither agree nor disagree	agree	agree	agree	agree	agree	agree	agree	disagree	Neither agree nor disagree	Disagree	Neither agree nor disagree	Strongly disagree	Neither agree nor disagree	Disagree	Neither agree nor disagree	Agree	Agree	Agree	Strongly agree	Strongly agree	Disagree	Disagree										I do not talk about nut consumption with my GP, dietitian or nurse		Agree	Agree	Agree
general population		61	female	1 European	no	Secondary	strongly agree	agree	agree	strongly disagree	disagree	neither agree nor disagree	agree	disagree	agree	agree	neither agree nor disagree	disagree	disagree	disagree	i don't know	Disagree	Neither agree nor disagree	Agree	Neither agree nor disagree	Neither agree nor disagree	Neither agree nor disagree	Disagree	Strongly disagree	Disagree	Strongly disagree	Disagree	Disagree	Neither agree nor disagree	Neither agree nor disagree										I do not talk about nut consumption with my GP, dietitian or nurse		Agree	Agree	Agree
general population		60	male	1 European	yes	Post-secondary	strongly agree	agree	agree	agree	neither agree nor disagree	disagree	neither agree nor disagree	agree	i don't know	agree	disagree	i don't know	i don't know	i don't know	i don't know	Agree	Agree	Agree	Agree	Agree	Agree	Neither agree nor disagree	Disagree	Disagree	Disagree	Agree		Agree	Agree										I do not talk about nut consumption with my GP, dietitian or nurse		Agree	Agree	Agree
general population		27	female	1 European	yes	Secondary	strongly agree	disagree	strongly agree	i don't know	strongly agree	i don't know	i don't know	i don't know	i don't know	i don't know	agree	i don't know	i don't know	i don't know	i don't know	Neither agree nor disagree	Agree	Agree	Strongly agree	Neither agree nor disagree	I don't know	Agree	Disagree	Agree	Disagree	Agree	Neither agree nor disagree	Agree	Agree										I do not talk about nut consumption with my GP, dietitian or nurse		Disagree	Agree	Neither agree nor disagree
general population (excluded)		73	female	1 European	no	Post-secondary	strongly agree	strongly disagree	strongly agree	strongly disagree	strongly agree	strongly disagree	agree	neither agree nor disagree	strongly disagree	agree	strongly agree	disagree	disagree	disagree	strongly agree	Strongly agree	Strongly agree	Strongly agree	Strongly agree	Strongly agree	Strongly agree	Disagree	Disagree	Strongly agree	Disagree	Disagree	Disagree	Neither agree nor disagree	Neither agree nor disagree										I do not talk about nut consumption with my GP, dietitian or nurse		Strongly agree	Strongly agree	Strongly agree
general population		55	male	6 Other/not stated	yes	Post-secondary	agree	disagree	agree	disagree	disagree	disagree	disagree	agree	i don't know	disagree	agree	disagree	disagree	disagree	agree	Strongly agree	Strongly agree	Strongly agree	Strongly agree	Strongly agree	Strongly agree	Strongly agree	Disagree	Strongly agree	Agree	Agree	Agree	Strongly agree	Strongly agree										I do not talk about nut consumption with my GP, dietitian or nurse		Agree	Strongly agree	Agree
general population		33	female	1 European	yes	Post-secondary	strongly agree	disagree	agree	strongly disagree	agree	disagree	strongly agree	disagree	agree	agree	strongly agree	strongly disagree	strongly disagree	strongly disagree	strongly agree	Strongly agree	Agree	Agree	Agree	Agree	Agree	Agree	Strongly agree	Strongly agree	Neither agree nor disagree	Neither agree nor disagree	Disagree	Neither agree nor disagree	Neither agree nor disagree											I have not seen a GP, dietitian or nurse in the last 5 years	Neither agree nor disagree	Neither agree nor disagree	Agree
general population		73	male	1 European	no	Post-secondary	strongly agree	neither agree nor disagree	strongly agree	disagree	disagree	neither agree nor disagree	agree	neither agree nor disagree	neither agree nor disagree	neither agree nor disagree	strongly agree	neither agree nor disagree	neither agree nor disagree	disagree	neither agree nor disagree	Agree	Strongly agree	Agree	Strongly agree	Agree	Neither agree nor disagree	Agree	Neither agree nor disagree	Strongly agree	Disagree	Neither agree nor disagree	Neither agree nor disagree	Neither agree nor disagree	Neither agree nor disagree										I do not talk about nut consumption with my GP, dietitian or nurse		Neither agree nor disagree	Agree	Neither agree nor disagree
general population		48	female	6 Other/not stated	no	Secondary	agree	neither agree nor disagree	neither agree nor disagree	agree	agree	disagree	neither agree nor disagree	agree	neither agree nor disagree	agree	agree	agree	disagree	disagree	neither agree nor disagree	Disagree	Agree	Agree	Disagree	Agree	Agree	Disagree	Disagree	Agree	Agree	Agree	Agree	Agree	Agree										I do not talk about nut consumption with my GP, dietitian or nurse		Agree	Agree	Agree
general population		31	male	2 Maori	yes	Secondary	agree	disagree	agree	disagree	neither agree nor disagree	disagree	agree	neither agree nor disagree	neither agree nor disagree	neither agree nor disagree	neither agree nor disagree	neither agree nor disagree	neither agree nor disagree	disagree	neither agree nor disagree																								I do not talk about nut consumption with my GP, dietitian or nurse
general population		51	female	2 Maori	yes	Secondary	i don't know	i don't know	i don't know	i don't know	strongly agree	i don't know	i don't know	agree	i don't know	i don't know	strongly agree	i don't know	agree	disagree	disagree	Agree	Neither agree nor disagree	Neither agree nor disagree	Agree	Agree	Agree	Agree	Agree	Disagree	Agree	Neither agree nor disagree	Neither agree nor disagree	Disagree	Disagree											I have not seen a GP, dietitian or nurse in the last 5 years	Neither agree nor disagree	Neither agree nor disagree	Neither agree nor disagree
general population		47	male	1 European	no	Secondary	strongly agree															Strongly agree	Strongly agree	Strongly agree	Strongly agree	Strongly agree	Strongly agree	Strongly agree	Strongly agree	Strongly agree															I do not talk about nut consumption with my GP, dietitian or nurse		Disagree	Strongly agree	Disagree
general population		20	male	1 European	yes	Post-secondary	strongly agree	agree	agree	neither agree nor disagree	neither agree nor disagree	neither agree nor disagree	agree	agree	agree	agree	agree	neither agree nor disagree	agree	neither agree nor disagree	agree	Neither agree nor disagree	Agree	Agree	Neither agree nor disagree	Agree	Agree	Strongly agree	Strongly agree	Neither agree nor disagree	Agree	Neither agree nor disagree	Agree	Neither agree nor disagree	Strongly agree			Eat MORE nuts or nut butters/spreads by your dietitian									Agree	Agree	Agree
general population		63	female	1 European	yes	Post-secondary	strongly agree	i don't know	i don't know	i don't know	i don't know	i don't know	i don't know	i don't know	i don't know	i don't know	i don't know	i don't know	i don't know	i don't know	i don't know	Strongly agree	Strongly agree	Strongly agree	Strongly agree	Strongly agree	Strongly agree	I don't know	I don't know	I don't know	I don't know	I don't know	I don't know	I don't know	I don't know										I do not talk about nut consumption with my GP, dietitian or nurse		Agree	Agree	Agree
general population		77	female	1 European	no	Post-secondary	agree	i don't know	i don't know	i don't know	i don't know	i don't know	i don't know	i don't know	i don't know	i don't know	i don't know		i don't know	i don't know	strongly disagree																								I do not talk about nut consumption with my GP, dietitian or nurse
general population		37	female	2 Maori	no	Secondary	agree										agree					Agree	Agree							Strongly agree															I do not talk about nut consumption with my GP, dietitian or nurse
general population		74	female	1 European	no	Secondary	agree	agree	agree		agree	agree			agree		agree				agree	I don't know	Agree	I don't know	I don't know	Agree	Agree	I don't know	Agree	I don't know	I don't know	Agree	Agree												I do not talk about nut consumption with my GP, dietitian or nurse		Agree	Agree	Agree
general population		29	male	1 European	yes	Post-secondary	agree	disagree	i don't know	i don't know	i don't know	i don't know	i don't know	i don't know	i don't know	i don't know	agree	i don't know	i don't know	i don't know	i don't know	Agree	Agree	Agree	Neither agree nor disagree	Disagree	Neither agree nor disagree	Disagree	Disagree	Disagree	Disagree	Disagree	Disagree	Agree	Agree										I do not talk about nut consumption with my GP, dietitian or nurse		Disagree	Disagree	Neither agree nor disagree
general population		84	male	1 European	no	Less than secondary	agree	disagree	agree	disagree	disagree	disagree	agree	agree	agree	agree	agree	disagree	disagree	disagree	agree	Disagree	Disagree	Disagree	Disagree	Disagree	Disagree	Neither agree nor disagree	Disagree	Disagree	Disagree	Disagree	Disagree	Disagree	Disagree										I do not talk about nut consumption with my GP, dietitian or nurse		Disagree	Disagree	Disagree
general population		77	female	2 Maori	no																																								I do not talk about nut consumption with my GP, dietitian or nurse
general population		24	male	6 Other/not stated		Secondary	agree	neither agree nor disagree	i don't know	neither agree nor disagree	i don't know	agree	i don't know	agree	i don't know	neither agree nor disagree	agree	disagree	i don't know	disagree	neither agree nor disagree	Agree	Strongly agree	Agree	Strongly agree	Agree	Strongly agree	Neither agree nor disagree	Neither agree nor disagree	Neither agree nor disagree	Disagree	Neither agree nor disagree	Neither agree nor disagree	Strongly agree	Agree										I do not talk about nut consumption with my GP, dietitian or nurse
general population		42	male	1 European	yes	Post-secondary	neither agree nor disagree	disagree	neither agree nor disagree	i don't know	agree	neither agree nor disagree	neither agree nor disagree	disagree	i don't know	i don't know	disagree	disagree	i don't know	disagree	i don't know	Neither agree nor disagree	Neither agree nor disagree	Agree	Neither agree nor disagree	Agree	Neither agree nor disagree	Disagree	Neither agree nor disagree	Agree	Neither agree nor disagree	Disagree	Neither agree nor disagree	Agree	Agree										I do not talk about nut consumption with my GP, dietitian or nurse		Neither agree nor disagree	Neither agree nor disagree	Disagree
general population		39	female	1 European	no	Post-secondary	neither agree nor disagree	neither agree nor disagree	neither agree nor disagree	neither agree nor disagree	neither agree nor disagree	neither agree nor disagree	neither agree nor disagree	neither agree nor disagree	neither agree nor disagree	neither agree nor disagree	neither agree nor disagree	neither agree nor disagree	neither agree nor disagree	neither agree nor disagree	neither agree nor disagree	Agree	Neither agree nor disagree	Neither agree nor disagree	Neither agree nor disagree	Neither agree nor disagree	Neither agree nor disagree	Neither agree nor disagree	Neither agree nor disagree	Neither agree nor disagree	Neither agree nor disagree	Neither agree nor disagree	Neither agree nor disagree	Neither agree nor disagree	Neither agree nor disagree										I do not talk about nut consumption with my GP, dietitian or nurse		Strongly agree	Strongly agree	Strongly agree
general population		42	male	1 European	yes	Post-secondary	i don't know	i don't know	i don't know	i don't know	i don't know	i don't know	i don't know	i don't know	i don't know	i don't know	i don't know	i don't know	i don't know	i don't know	i don't know	Agree	Agree	Neither agree nor disagree	Neither agree nor disagree	Neither agree nor disagree	Neither agree nor disagree	Neither agree nor disagree	Agree	Strongly agree	Neither agree nor disagree	Neither agree nor disagree	Neither agree nor disagree	Agree	Agree										I do not talk about nut consumption with my GP, dietitian or nurse		Agree	Agree	Agree
general population		49	male	1 European	no	Secondary	disagree	agree	agree	agree	agree	disagree	i don't know	agree	i don't know	i don't know	agree	disagree	agree	agree	disagree	Neither agree nor disagree	Agree	Neither agree nor disagree	Neither agree nor disagree	Neither agree nor disagree	Disagree	Agree	Neither agree nor disagree	Agree	Strongly agree	Agree	Agree	Neither agree nor disagree	Agree			Eat MORE nuts or nut butters/spreads by your dietitian									Agree	Agree	Agree
general population (excluded)		42	female	4 Asian	yes	Post-secondary	agree	disagree	agree	i don't know	neither agree nor disagree	i don't know	agree	agree	agree	agree	neither agree nor disagree	neither agree nor disagree	i don't know	i don't know	i don't know	Agree	Strongly agree	Agree	Neither agree nor disagree	Neither agree nor disagree	Agree	Neither agree nor disagree	Neither agree nor disagree	Strongly agree	Neither agree nor disagree	Neither agree nor disagree	Neither agree nor disagree	Agree	Agree										I do not talk about nut consumption with my GP, dietitian or nurse		Neither agree nor disagree	Agree	Agree
general population		51	male	1 European	yes	Post-secondary	agree	i don't know	i don't know	i don't know	i don't know	i don't know	i don't know	i don't know	i don't know	i don't know	agree	i don't know	i don't know	i don't know	i don't know	Neither agree nor disagree	Agree	Agree	Agree	Agree	Agree	Neither agree nor disagree	Agree	Neither agree nor disagree	Disagree	Neither agree nor disagree	Disagree	Agree	Agree										I do not talk about nut consumption with my GP, dietitian or nurse		Agree	Agree	Agree
general population		51	male	1 European	yes	Secondary	i don't know	i don't know	i don't know	i don't know	i don't know	i don't know	i don't know	i don't know	i don't know	i don't know	neither agree nor disagree	i don't know	i don't know	i don't know	i don't know	Strongly agree	Strongly agree	Strongly agree	Neither agree nor disagree	Strongly agree	I don't know	Neither agree nor disagree	Strongly disagree	Neither agree nor disagree	Neither agree nor disagree	I don't know	Neither agree nor disagree	Strongly agree	Strongly agree											I have not seen a GP, dietitian or nurse in the last 5 years	Strongly agree	Strongly agree	Strongly agree
general population		77	female	1 European	no	Post-secondary								strongly agree								Strongly agree	Strongly agree	I don't know	I don't know		Neither agree nor disagree	Agree	Agree	Strongly agree	Agree	Agree	I don't know	Disagree	Disagree		Eat MORE nuts or nut butters/spreads by your general practice nurse						MAINTAIN your level of nut consumption by your general practice nurse				Agree	Neither agree nor disagree	Neither agree nor disagree
general population		65	male	1 European	no	Post-secondary																																							I do not talk about nut consumption with my GP, dietitian or nurse
general population (excluded)		58	female	1 European	no	Secondary	agree	strongly disagree	agree	strongly disagree	agree	strongly disagree	neither agree nor disagree	disagree	neither agree nor disagree	agree	agree	disagree	neither agree nor disagree	disagree	neither agree nor disagree	I don't know	I don't know	I don't know	I don't know	I don't know	I don't know	I don't know	I don't know	I don't know	I don't know	I don't know	I don't know	I don't know	I don't know										I do not talk about nut consumption with my GP, dietitian or nurse		Strongly disagree	Strongly disagree	Strongly disagree
general population		62	male	6 Other/not stated			strongly agree	i don't know	agree	disagree	agree	disagree	agree	disagree	neither agree nor disagree	agree	neither agree nor disagree	disagree	disagree	disagree	agree	Agree	Agree	Strongly agree	Disagree	Agree	I don't know	Disagree	Disagree	Agree	Disagree	Disagree	Disagree	Agree	Agree										I do not talk about nut consumption with my GP, dietitian or nurse		Disagree	Disagree	Disagree
general population		42	female	1 European	yes	Post-secondary	agree	i don't know	agree	i don't know	agree	i don't know	i don't know	i don't know	i don't know	i don't know	i don't know	agree	i don't know	i don't know	i don't know	Neither agree nor disagree	Neither agree nor disagree	Neither agree nor disagree	Neither agree nor disagree	Neither agree nor disagree	Neither agree nor disagree	Neither agree nor disagree	Neither agree nor disagree	Strongly agree	Neither agree nor disagree	Neither agree nor disagree	Neither agree nor disagree	Neither agree nor disagree	Neither agree nor disagree										I do not talk about nut consumption with my GP, dietitian or nurse	I have not seen a GP, dietitian or nurse in the last 5 years	Neither agree nor disagree	Neither agree nor disagree	Neither agree nor disagree
general population		65	female	1 European	no	Secondary	i don't know	i don't know	i don't know	i don't know	i don't know	i don't know	i don't know	i don't know	i don't know	i don't know	i don't know	i don't know	i don't know	i don't know	i don't know	Neither agree nor disagree	Neither agree nor disagree	Neither agree nor disagree	Neither agree nor disagree	Neither agree nor disagree	Neither agree nor disagree	Neither agree nor disagree	Neither agree nor disagree	Strongly agree	Disagree	Disagree	Disagree	Agree	Agree												Disagree	Disagree	Agree
general population		66	female	1 European	yes	Secondary	agree	agree	agree	disagree	disagree	disagree	agree	disagree	agree	agree	agree	disagree	disagree	disagree	neither agree nor disagree	Agree	Agree	Agree	Agree	Agree	Agree	Neither agree nor disagree	Disagree	Neither agree nor disagree	Disagree	Disagree	Neither agree nor disagree	Neither agree nor disagree	Neither agree nor disagree										I do not talk about nut consumption with my GP, dietitian or nurse		Neither agree nor disagree	Agree	Agree
general population		63	female	1 European	yes	Secondary	agree	strongly disagree	agree	disagree	strongly agree	i don't know	agree	disagree	strongly disagree	agree	agree	agree	disagree	agree	i don't know	Neither agree nor disagree	Agree	Agree	Agree	Neither agree nor disagree	Agree	Disagree	Disagree	Strongly agree	Strongly disagree	Strongly agree	Strongly agree	Agree	Agree										I do not talk about nut consumption with my GP, dietitian or nurse		Strongly agree	Strongly agree	Strongly agree
general population		82	female	1 European	no	Post-secondary											agree																												I do not talk about nut consumption with my GP, dietitian or nurse
general population		51	male	6 Other/not stated	yes	Post-secondary	strongly agree	neither agree nor disagree	neither agree nor disagree	disagree	disagree	neither agree nor disagree	neither agree nor disagree	disagree	agree	agree	agree	agree	neither agree nor disagree	neither agree nor disagree	agree	Agree	Agree	Agree	Agree	Agree	Agree	Agree	Strongly agree	Agree	Strongly agree	Neither agree nor disagree	Neither agree nor disagree	I don't know	I don't know										I do not talk about nut consumption with my GP, dietitian or nurse		Neither agree nor disagree	Neither agree nor disagree	Neither agree nor disagree
general population		66	female	1 European	no		strongly agree	agree	agree	disagree	disagree	disagree	i don't know	neither agree nor disagree	neither agree nor disagree	i don't know	agree	disagree	disagree	disagree	i don't know	Agree	Agree	Neither agree nor disagree	Agree	Agree	Agree	Agree	Neither agree nor disagree	Disagree	Disagree	I don't know	I don't know	I don't know	I don't know												I don't know	I don't know	Disagree
general population		48	male	2 Maori	no	Less than secondary	agree	i don't know	neither agree nor disagree	i don't know	i don't know	i don't know	disagree	i don't know	i don't know	i don't know	agree	i don't know	i don't know	i don't know	i don't know	Agree	Agree	Neither agree nor disagree	Agree	Agree	Neither agree nor disagree	Agree	Disagree	Agree	Agree	Neither agree nor disagree	Neither agree nor disagree	Disagree	Disagree										I do not talk about nut consumption with my GP, dietitian or nurse		Disagree	Disagree	Strongly disagree
general population		40	male	1 European	yes	Post-secondary	agree	strongly disagree	strongly agree	disagree	strongly agree	strongly disagree	neither agree nor disagree	strongly disagree	agree	agree	agree	disagree	i don't know	neither agree nor disagree	i don't know	Neither agree nor disagree	Neither agree nor disagree	Neither agree nor disagree	Neither agree nor disagree	Neither agree nor disagree	Neither agree nor disagree	Strongly disagree	Neither agree nor disagree	Strongly agree	Strongly disagree	Neither agree nor disagree	Neither agree nor disagree	Agree	Agree										I do not talk about nut consumption with my GP, dietitian or nurse		Agree	Agree	Agree
general population		74	female	1 European	no	Post-secondary	agree	disagree		disagree	neither agree nor disagree	disagree	neither agree nor disagree	disagree	neither agree nor disagree	disagree	agree	neither agree nor disagree	disagree	disagree	agree	Strongly agree	Strongly agree	Strongly agree	Strongly agree	Strongly agree	Strongly agree	Neither agree nor disagree	Disagree	Strongly agree	Disagree	Disagree	Neither agree nor disagree	Strongly agree	Strongly agree				Eat LESS nuts or nut butters/spreads by your general practitioner (GP)								Strongly agree	Strongly agree	Strongly agree
general population		37	male	2 Maori	yes	Secondary	agree	neither agree nor disagree	neither agree nor disagree	neither agree nor disagree	neither agree nor disagree	neither agree nor disagree	neither agree nor disagree	neither agree nor disagree	agree	neither agree nor disagree	neither agree nor disagree	neither agree nor disagree	neither agree nor disagree	neither agree nor disagree	neither agree nor disagree	I don't know	I don't know	I don't know	I don't know	I don't know	I don't know	Disagree	Neither agree nor disagree	Agree	Disagree	I don't know	I don't know	Agree	Agree										I do not talk about nut consumption with my GP, dietitian or nurse		Disagree	Agree	Agree
general population		55	male	1 European	yes	Post-secondary	agree	agree	agree	i don't know	agree	i don't know	i don't know	i don't know	i don't know	i don't know	agree	i don't know	i don't know	i don't know	i don't know	I don't know	I don't know	I don't know	I don't know	I don't know	I don't know	Agree	Neither agree nor disagree	Agree	Disagree	I don't know	I don't know	I don't know	I don't know										I do not talk about nut consumption with my GP, dietitian or nurse		Agree	Agree	Agree
general population		89	male	1 European	no	Secondary	strongly agree	i don't know	i don't know	i don't know	i don't know	i don't know	i don't know	i don't know	i don't know	i don't know	i don't know	i don't know	i don't know	i don't know	i don't know	Strongly agree	I don't know	I don't know	Agree	I don't know	I don't know	I don't know	I don't know	Agree	Strongly agree	I don't know	I don't know	I don't know	I don't know										I do not talk about nut consumption with my GP, dietitian or nurse		I don't know	I don't know	I don't know
general population		49	male	1 European	yes	Post-secondary	agree	disagree	agree	neither agree nor disagree	neither agree nor disagree	neither agree nor disagree	agree	neither agree nor disagree	neither agree nor disagree	neither agree nor disagree	agree	disagree	neither agree nor disagree	disagree	disagree	Neither agree nor disagree	Agree	Agree	Neither agree nor disagree	Neither agree nor disagree	Neither agree nor disagree	Agree	Agree	Agree	Neither agree nor disagree	Agree	Neither agree nor disagree	Agree	Agree										I do not talk about nut consumption with my GP, dietitian or nurse		Agree	Agree	Agree
general population		44	male	6 Other/not stated	yes	Post-secondary	agree	disagree	agree	i don't know	disagree	neither agree nor disagree	i don't know	agree	i don't know	i don't know	i don't know	i don't know	i don't know	agree	strongly agree	I don't know	Agree	Agree	Agree	Agree	Agree	Neither agree nor disagree	Neither agree nor disagree	Agree	I don't know	Neither agree nor disagree	Agree	Disagree	Disagree										I do not talk about nut consumption with my GP, dietitian or nurse		Agree	Disagree	Disagree
general population		65	male	1 European	no	Secondary	strongly agree	strongly disagree	strongly agree	strongly disagree	strongly agree	strongly disagree	i don't know	i don't know	strongly disagree	i don't know	strongly agree	strongly disagree	strongly disagree	strongly disagree	strongly agree	Neither agree nor disagree	Strongly agree	Neither agree nor disagree	Neither agree nor disagree	Neither agree nor disagree	Strongly agree	Neither agree nor disagree	Neither agree nor disagree	Neither agree nor disagree	Neither agree nor disagree	Neither agree nor disagree	Strongly disagree	Strongly agree	Strongly agree										I do not talk about nut consumption with my GP, dietitian or nurse		Strongly agree	Strongly agree	Strongly agree
general population		62	male	1 European	yes	Post-secondary	agree	strongly disagree	strongly agree	strongly disagree	strongly agree	strongly disagree	i don't know	disagree	strongly disagree	i don't know	neither agree nor disagree	i don't know	i don't know	i don't know	i don't know	I don't know	I don't know	Neither agree nor disagree	Neither agree nor disagree	Neither agree nor disagree	I don't know	Neither agree nor disagree	Neither agree nor disagree	Strongly agree	Disagree	Disagree	Disagree	Strongly agree	Strongly agree										I do not talk about nut consumption with my GP, dietitian or nurse		Neither agree nor disagree	Neither agree nor disagree	Neither agree nor disagree
general population		39	female	6 Other/not stated	no	Secondary	agree	i don't know	neither agree nor disagree	i don't know	i don't know	i don't know	i don't know	i don't know	i don't know	i don't know	agree	i don't know	i don't know	i don't know	i don't know	Neither agree nor disagree	Agree	Agree	Neither agree nor disagree	Agree	Neither agree nor disagree	Neither agree nor disagree	Neither agree nor disagree	Agree	Neither agree nor disagree	Neither agree nor disagree	Neither agree nor disagree	Agree	Agree										I do not talk about nut consumption with my GP, dietitian or nurse	I have not seen a GP, dietitian or nurse in the last 5 years	Agree	Agree	Agree
general population		50	female	4 Asian	yes	Post-secondary	agree	strongly disagree	disagree	disagree	agree	disagree	agree	agree	agree	i don't know	agree	disagree	agree	neither agree nor disagree	i don't know	Strongly agree	Strongly agree	Strongly agree	Strongly agree	Strongly agree	Neither agree nor disagree	Disagree	Strongly disagree	Strongly agree	Strongly agree	Strongly agree	Disagree	Strongly agree	Strongly agree										I do not talk about nut consumption with my GP, dietitian or nurse		Agree	Disagree	Agree
general population		42	male	1 European	yes	Post-secondary	agree	disagree	neither agree nor disagree	neither agree nor disagree	agree	disagree	agree	disagree	agree	disagree	agree	agree	neither agree nor disagree	neither agree nor disagree	neither agree nor disagree	Agree	Strongly agree	Agree	Agree	Strongly agree	Strongly agree	Agree	Strongly agree	Strongly agree	Strongly agree	Strongly agree	Agree	Disagree	Disagree										I do not talk about nut consumption with my GP, dietitian or nurse		Strongly agree	Strongly agree	Strongly agree
general population		43	female	2 Maori	yes	Post-secondary	neither agree nor disagree	i don't know	i don't know	i don't know	agree	i don't know	i don't know	disagree	i don't know	i don't know	disagree	disagree	i don't know	i don't know	i don't know	Neither agree nor disagree	Neither agree nor disagree	Neither agree nor disagree	Neither agree nor disagree	Neither agree nor disagree	Neither agree nor disagree	Agree	Neither agree nor disagree	Agree	Agree	Neither agree nor disagree	Neither agree nor disagree	Agree	Agree										I do not talk about nut consumption with my GP, dietitian or nurse		Neither agree nor disagree	Neither agree nor disagree	Neither agree nor disagree
general population		39	male	1 European	yes	Post-secondary	neither agree nor disagree	disagree	i don't know	disagree	i don't know	i don't know	i don't know	disagree	i don't know	i don't know	neither agree nor disagree	i don't know	i don't know	i don't know	i don't know	Neither agree nor disagree	Agree	Agree	Agree	Agree	Agree	Agree	Disagree	Agree	Disagree	Disagree	Disagree	Agree	Agree										I do not talk about nut consumption with my GP, dietitian or nurse		Neither agree nor disagree	Agree	Agree
general population		62	female	2 Maori	yes	Secondary	agree	disagree	agree	disagree	agree	disagree	neither agree nor disagree	i don't know	agree	agree	agree	i don't know	i don't know	neither agree nor disagree	neither agree nor disagree	Neither agree nor disagree	Neither agree nor disagree	Neither agree nor disagree	Neither agree nor disagree	Neither agree nor disagree	Agree	Neither agree nor disagree	Disagree	Disagree	Neither agree nor disagree	Disagree	Disagree	Agree	Agree										I do not talk about nut consumption with my GP, dietitian or nurse	I have not seen a GP, dietitian or nurse in the last 5 years	Neither agree nor disagree	Neither agree nor disagree	Neither agree nor disagree
general population		30	female	1 European	yes	Post-secondary	neither agree nor disagree	disagree	agree	disagree	agree	i don't know	i don't know	i don't know	i don't know	i don't know	agree	agree	i don't know	i don't know	i don't know	Neither agree nor disagree	Agree	Neither agree nor disagree	Neither agree nor disagree	Neither agree nor disagree	Neither agree nor disagree	Neither agree nor disagree	Neither agree nor disagree	Agree	Neither agree nor disagree	Agree	Agree	Agree	Agree										I do not talk about nut consumption with my GP, dietitian or nurse		Agree	Agree	Agree
general population		63	male	1 European	no	Secondary	agree	disagree	agree	i don't know	agree	i don't know	i don't know	i don't know	i don't know	i don't know	neither agree nor disagree	disagree	disagree	disagree	disagree	Agree	Agree	Agree	Neither agree nor disagree	Neither agree nor disagree	Agree	Strongly agree	Agree	Agree	Agree	Neither agree nor disagree	Neither agree nor disagree	Agree	I don't know										I do not talk about nut consumption with my GP, dietitian or nurse		Disagree	Disagree	Disagree
general population		36	female	1 European	yes	Post-secondary	agree	disagree	agree	disagree	agree	disagree	neither agree nor disagree	disagree	agree	neither agree nor disagree	agree	agree	disagree	disagree	neither agree nor disagree	Agree	Agree	Agree	Disagree	Agree	Agree	Agree	Agree	Strongly agree	Disagree	Disagree	Disagree	Agree	Agree			Eat MORE nuts or nut butters/spreads by your dietitian									Agree	Agree	Neither agree nor disagree
general population		78	female	2 Maori	no	Post-secondary	agree	neither agree nor disagree	agree	agree	agree	neither agree nor disagree	agree	disagree	neither agree nor disagree	i don't know	neither agree nor disagree	i don't know	i don't know	i don't know	i don't know	Neither agree nor disagree	Neither agree nor disagree	Agree	Neither agree nor disagree	Neither agree nor disagree	Agree	Agree	Neither agree nor disagree	Agree	Agree	Neither agree nor disagree	Neither agree nor disagree	Neither agree nor disagree	Neither agree nor disagree										I do not talk about nut consumption with my GP, dietitian or nurse		Agree	Neither agree nor disagree	Neither agree nor disagree
general population		63	female	1 European	no	Post-secondary	agree	disagree	agree	disagree	agree	strongly disagree	i don't know	i don't know	i don't know	i don't know	neither agree nor disagree	neither agree nor disagree	i don't know	i don't know	i don't know	Agree	Agree	Neither agree nor disagree	Neither agree nor disagree	Agree	Neither agree nor disagree	Agree	Disagree	Agree	Strongly disagree	Neither agree nor disagree	Neither agree nor disagree	Agree	Agree										I do not talk about nut consumption with my GP, dietitian or nurse		Neither agree nor disagree	Neither agree nor disagree	Neither agree nor disagree
general population (excluded)		32	female	1 European	yes	Post-secondary	strongly agree	disagree	agree	disagree	agree	disagree	agree	disagree	agree	agree	strongly agree	disagree	neither agree nor disagree	disagree	agree	Neither agree nor disagree	Agree	Agree	Neither agree nor disagree	Neither agree nor disagree	Agree	Strongly agree	Neither agree nor disagree	Strongly agree	Disagree	Agree	Agree	Neither agree nor disagree	Neither agree nor disagree										I do not talk about nut consumption with my GP, dietitian or nurse		Strongly agree	Strongly agree	Strongly agree
general population		52	female	4 Asian	yes	Post-secondary	agree	disagree	agree	disagree	agree	disagree	neither agree nor disagree	agree	agree	agree	neither agree nor disagree	neither agree nor disagree	agree	neither agree nor disagree	neither agree nor disagree	Agree	Agree	Agree	Agree	Agree	Agree	Agree	Agree	Strongly agree	Neither agree nor disagree	Agree	Agree	Agree	Agree			Eat MORE nuts or nut butters/spreads by your dietitian									Agree	Agree	Agree
general population		71	female	1 European	no	Secondary	agree	i don't know		neither agree nor disagree	agree	neither agree nor disagree	i don't know	neither agree nor disagree	i don't know	i don't know	agree	i don't know	i don't know	i don't know	i don't know	Agree	Agree	Agree	I don't know	I don't know	I don't know	Agree	Neither agree nor disagree	Strongly agree	Neither agree nor disagree	Agree	Agree	Agree	Agree						Eat LESS nuts or nut butters/spreads by your dietitian						Agree	Agree	Agree
general population		52	male	1 European	yes	Secondary	neither agree nor disagree	i don't know	i don't know	i don't know	i don't know	i don't know	i don't know	i don't know	i don't know	i don't know	i don't know	i don't know	i don't know	i don't know	i don't know	Neither agree nor disagree	Agree	Neither agree nor disagree	Agree	Neither agree nor disagree	Neither agree nor disagree	Neither agree nor disagree	Neither agree nor disagree	Neither agree nor disagree	Neither agree nor disagree	Neither agree nor disagree	Neither agree nor disagree	Agree	Neither agree nor disagree										I do not talk about nut consumption with my GP, dietitian or nurse		Agree	Strongly agree	Strongly agree
general population		74	male	4 Asian	no	Secondary	neither agree nor disagree																				Agree																		I do not talk about nut consumption with my GP, dietitian or nurse				Strongly agree
general population		70	male	4 Asian	no	Secondary	agree	disagree	agree	disagree	agree	neither agree nor disagree	agree	neither agree nor disagree	agree	agree	agree	i don't know	agree	agree	disagree	Disagree	Disagree	Disagree	Disagree	Disagree	Disagree	Disagree	Disagree	Disagree	Disagree	Disagree	Disagree	Disagree	Disagree										I do not talk about nut consumption with my GP, dietitian or nurse	I have not seen a GP, dietitian or nurse in the last 5 years	Agree	Agree	Agree
general population		64	male	1 European	yes	Post-secondary	neither agree nor disagree	disagree	neither agree nor disagree	disagree	disagree	neither agree nor disagree	agree	neither agree nor disagree	agree	agree	neither agree nor disagree	agree	neither agree nor disagree	neither agree nor disagree	neither agree nor disagree	Disagree	Disagree	Disagree	Disagree	Disagree	Disagree	Disagree	Disagree	Agree	Neither agree nor disagree	Neither agree nor disagree	Agree	Agree	Agree										I do not talk about nut consumption with my GP, dietitian or nurse		Agree	Agree	Agree
general population		61	female	1 European	yes	Secondary	agree	strongly disagree	strongly agree	strongly disagree	agree	strongly agree	strongly agree	disagree	strongly disagree	agree	strongly agree	disagree	strongly disagree	strongly disagree	agree	Neither agree nor disagree	Agree	Agree	Agree	Agree	Agree	Strongly disagree	Strongly disagree	Strongly disagree	Strongly disagree	Agree	Agree	Agree	Agree										I do not talk about nut consumption with my GP, dietitian or nurse		Agree	Agree	Agree
general population		33	female	6 Other/not stated	no	Post-secondary	disagree	disagree	agree	disagree	agree	disagree	agree	disagree	neither agree nor disagree	neither agree nor disagree	agree	agree	neither agree nor disagree	neither agree nor disagree	neither agree nor disagree	Disagree	Agree	Agree	Agree	Agree	Agree	Agree	Disagree	Disagree	Agree	Agree	Agree	Agree	Agree										I do not talk about nut consumption with my GP, dietitian or nurse		Agree	Agree	Agree
general population		54	male	1 European	yes	Post-secondary	strongly agree	strongly agree	strongly agree	strongly disagree	agree	i don't know	agree	i don't know	i don't know	i don't know	agree	disagree	i don't know	strongly disagree	agree	Agree	Agree	Agree	Agree	Agree	Agree	Neither agree nor disagree	Agree	Strongly agree	Disagree	Neither agree nor disagree	Agree	Strongly agree	Agree										I do not talk about nut consumption with my GP, dietitian or nurse		Agree	Agree	Agree
general population		80	female	1 European	no	Secondary	i don't know	i don't know	i don't know	i don't know	i don't know	i don't know	i don't know	i don't know	i don't know	i don't know	i don't know	i don't know	i don't know	i don't know	i don't know	I don't know	I don't know	I don't know	I don't know	I don't know	I don't know	I don't know	I don't know	I don't know	I don't know	I don't know	I don't know	I don't know	I don't know										I do not talk about nut consumption with my GP, dietitian or nurse		I don't know	I don't know	I don't know
general population		59	female	1 European	yes	Post-secondary	neither agree nor disagree	disagree	agree	neither agree nor disagree	strongly agree	agree	agree	agree	agree	agree	agree	neither agree nor disagree	agree	agree	disagree	Neither agree nor disagree	Agree	Agree	Agree	Agree	Agree	Agree	Neither agree nor disagree	Neither agree nor disagree	Neither agree nor disagree	Agree		Agree	Agree										I do not talk about nut consumption with my GP, dietitian or nurse		Agree	Agree	Agree
general population		37	male	6 Other/not stated	yes	Post-secondary	agree	disagree	strongly agree	disagree	neither agree nor disagree	i don't know	i don't know	neither agree nor disagree	strongly disagree	i don't know	agree	disagree	neither agree nor disagree	neither agree nor disagree	i don't know	Agree	Agree	Agree	Agree	Agree	Agree	Neither agree nor disagree	Neither agree nor disagree	Agree	Strongly disagree	Neither agree nor disagree	Neither agree nor disagree	Agree	Agree										I do not talk about nut consumption with my GP, dietitian or nurse		Neither agree nor disagree	Neither agree nor disagree	Agree
general population (excluded)		32	female	1 European	yes	Post-secondary	neither agree nor disagree	neither agree nor disagree	agree	neither agree nor disagree	agree	neither agree nor disagree	agree	agree	agree	neither agree nor disagree	agree	neither agree nor disagree	neither agree nor disagree	neither agree nor disagree	neither agree nor disagree	Agree	Agree	Agree	Agree	Agree	Agree	Agree	Neither agree nor disagree	Neither agree nor disagree	Neither agree nor disagree	Agree	Agree	Neither agree nor disagree	Agree										I do not talk about nut consumption with my GP, dietitian or nurse		Agree	Agree	Agree
general population		60	female	1 European	yes	Secondary	agree	neither agree nor disagree	agree	disagree	agree	strongly disagree	neither agree nor disagree	agree	neither agree nor disagree	neither agree nor disagree	agree	agree	neither agree nor disagree	neither agree nor disagree	neither agree nor disagree	I don't know	I don't know	I don't know	I don't know	I don't know	I don't know	I don't know	I don't know	Agree	I don't know	I don't know	I don't know	I don't know	I don't know										I do not talk about nut consumption with my GP, dietitian or nurse		I don't know	I don't know	Agree
general population		64	female	1 European	no	Secondary	agree	neither agree nor disagree	agree	neither agree nor disagree	agree	neither agree nor disagree	neither agree nor disagree	disagree	i don't know	agree	agree	disagree	i don't know	i don't know	i don't know	Neither agree nor disagree	Agree	I don't know	Neither agree nor disagree	I don't know	I don't know	Agree	Neither agree nor disagree	Strongly agree	Neither agree nor disagree	Agree	I don't know	Neither agree nor disagree	Neither agree nor disagree										I do not talk about nut consumption with my GP, dietitian or nurse		I don't know	Agree	Strongly agree
general population		70	female	1 European	no	Post-secondary	agree	disagree	i don't know	disagree	disagree	disagree	agree	disagree	agree	i don't know	agree	disagree	disagree	i don't know	i don't know	Agree	Agree	Agree	Agree	Disagree	Agree	Disagree	Disagree	Disagree	Disagree	Disagree	Disagree	Agree	Agree										I do not talk about nut consumption with my GP, dietitian or nurse		Agree	Agree	Agree
general population		67	female	2 Maori	no	Post-secondary	agree	disagree	agree	disagree	disagree	disagree	agree	agree	agree	agree	agree	disagree	disagree	disagree	i don't know	Agree	Agree	Agree	I don't know	Agree	Agree	Agree	I don't know	I don't know	Neither agree nor disagree	Neither agree nor disagree	I don't know	I don't know	I don't know											I have not seen a GP, dietitian or nurse in the last 5 years	Disagree	Disagree	Disagree
general population		54	female	1 European	yes	Post-secondary	agree	neither agree nor disagree	agree	disagree	agree	i don't know	i don't know	agree	i don't know	i don't know	agree	neither agree nor disagree	disagree	disagree	i don't know	Agree	Agree	Agree	Agree	Agree	Agree	Agree	Neither agree nor disagree	Neither agree nor disagree	Disagree	Agree	Neither agree nor disagree	Neither agree nor disagree	Neither agree nor disagree											I have not seen a GP, dietitian or nurse in the last 5 years	Disagree	Disagree	Disagree
general population		34	female	1 European	yes	Post-secondary	neither agree nor disagree	strongly disagree	agree	disagree	agree	i don't know	i don't know	agree	i don't know	i don't know	agree	agree	i don't know	i don't know	i don't know	I don't know	Agree	Agree	Strongly agree	Strongly agree	Strongly agree	Neither agree nor disagree	Disagree	Disagree	Strongly disagree	Neither agree nor disagree	Disagree	Agree	Agree										I do not talk about nut consumption with my GP, dietitian or nurse		Agree	Strongly agree	Neither agree nor disagree
general population		55	female	4 Asian	yes	Post-secondary	agree	i don't know	i don't know	i don't know	i don't know	i don't know	strongly disagree	i don't know	i don't know	i don't know	agree	disagree	i don't know	disagree	i don't know	Agree	Neither agree nor disagree	Agree	Strongly disagree	Disagree	Agree	I don't know	Strongly disagree	Disagree	Disagree	Agree	I don't know	Agree	Agree										I do not talk about nut consumption with my GP, dietitian or nurse		Agree	Agree	Agree
general population		69	male	1 European	yes	Post-secondary	strongly agree	disagree	i don't know	disagree	agree	i don't know	agree	i don't know	agree	agree	agree	neither agree nor disagree	i don't know	i don't know	agree	Agree	Agree	Agree	Agree	Agree	Agree	Agree	Disagree	Agree	Disagree	I don't know	I don't know	Neither agree nor disagree	Agree			Eat MORE nuts or nut butters/spreads by your dietitian									Agree	Agree	Neither agree nor disagree
general population		72	female	1 European	no	Post-secondary	i don't know	i don't know	i don't know	i don't know	i don't know	i don't know	i don't know	i don't know	agree	agree	agree	i don't know	i don't know	i don't know	i don't know	Agree	Strongly agree	Strongly agree	Neither agree nor disagree	Agree	Strongly agree	Strongly agree	Strongly agree	Agree	Neither agree nor disagree	Strongly agree	Strongly agree	Agree	Agree			Eat MORE nuts or nut butters/spreads by your dietitian									Agree	Agree	Strongly agree
general population		66	male	1 European	no	Secondary	i don't know	i don't know	i don't know	i don't know	i don't know	i don't know	i don't know	i don't know	i don't know	i don't know	i don't know	i don't know	i don't know	i don't know	i don't know	Strongly disagree	Strongly disagree	Strongly disagree	Strongly disagree	Strongly disagree	Strongly disagree	Strongly disagree	Strongly disagree	Strongly disagree	Strongly disagree	Strongly disagree	Strongly disagree	Strongly disagree	Strongly disagree										I do not talk about nut consumption with my GP, dietitian or nurse
general population		58	female	1 European	yes	Secondary	agree	i don't know	agree	strongly disagree	agree	strongly disagree	agree	disagree	agree	agree	agree	agree	i don't know	agree	i don't know	Agree	Agree	Neither agree nor disagree	Agree	Neither agree nor disagree	Agree	Neither agree nor disagree	Disagree	Neither agree nor disagree	Disagree	Agree	Strongly agree	Agree	Agree										I do not talk about nut consumption with my GP, dietitian or nurse		Agree	Strongly agree	Agree
general population		67	male	1 European	no	Secondary	strongly agree																			Strongly agree				Strongly agree															I do not talk about nut consumption with my GP, dietitian or nurse
general population (excluded)		66	female	2 Maori	yes	Post-secondary	agree	neither agree nor disagree	agree	neither agree nor disagree	agree	disagree	neither agree nor disagree	agree	agree	neither agree nor disagree	neither agree nor disagree	neither agree nor disagree	i don't know	i don't know	i don't know	Agree	Strongly agree	Strongly agree	Agree	Agree	Strongly agree	Agree	Neither agree nor disagree	Agree	Neither agree nor disagree	Agree	Agree	Neither agree nor disagree	Neither agree nor disagree										I do not talk about nut consumption with my GP, dietitian or nurse		Strongly agree	Strongly agree	Strongly agree
general population		46	male	1 European	yes	Secondary	agree	disagree	disagree	agree	agree	disagree	disagree	agree	i don't know	disagree	agree	disagree	disagree	disagree	disagree	Agree	Agree	Agree	Agree	Agree	Agree	Agree	Agree	Agree	Agree	Disagree	Agree	Disagree	Disagree										I do not talk about nut consumption with my GP, dietitian or nurse		Disagree	Disagree	Disagree
general population		55	female	6 Other/not stated	yes	Post-secondary	agree	disagree	agree							agree	agree	agree				Agree	Agree	Agree	Agree	Agree	Agree	Agree	Agree	Strongly agree	Agree	Agree	Agree	Neither agree nor disagree	Neither agree nor disagree			Eat MORE nuts or nut butters/spreads by your dietitian						MAINTAIN your level of nut consumption by your dietitian			Agree	Agree	Agree
general population		23	female	1 European	yes	Post-secondary	neither agree nor disagree	agree	neither agree nor disagree	agree	strongly agree	neither agree nor disagree	neither agree nor disagree	strongly agree	strongly disagree	neither agree nor disagree	agree	disagree	disagree	disagree	disagree	Neither agree nor disagree	Neither agree nor disagree	Agree	Agree	Agree	Agree	Strongly agree	Strongly agree	Strongly agree	Neither agree nor disagree	Neither agree nor disagree	Neither agree nor disagree	Disagree	Neither agree nor disagree										I do not talk about nut consumption with my GP, dietitian or nurse		Neither agree nor disagree	Strongly agree	Strongly agree
general population		75	male	1 European	no	Secondary	agree	agree	agree	agree	neither agree nor disagree	neither agree nor disagree	neither agree nor disagree	neither agree nor disagree	neither agree nor disagree	neither agree nor disagree	agree	disagree	disagree	disagree	agree	Neither agree nor disagree	Agree	Agree	Agree	Agree	Agree	Neither agree nor disagree	Neither agree nor disagree	Neither agree nor disagree	Neither agree nor disagree	Neither agree nor disagree	Neither agree nor disagree	Neither agree nor disagree	Neither agree nor disagree										I do not talk about nut consumption with my GP, dietitian or nurse		Agree	Agree	Agree
general population		40	female	6 Other/not stated	yes	Post-secondary	neither agree nor disagree	neither agree nor disagree	agree	neither agree nor disagree	neither agree nor disagree	neither agree nor disagree	neither agree nor disagree	agree	agree	neither agree nor disagree	neither agree nor disagree	agree	neither agree nor disagree	neither agree nor disagree	neither agree nor disagree	Neither agree nor disagree	Neither agree nor disagree	Neither agree nor disagree	Neither agree nor disagree	Neither agree nor disagree	Neither agree nor disagree	Agree	Neither agree nor disagree	Neither agree nor disagree	Agree	Neither agree nor disagree	Strongly agree	Neither agree nor disagree	Neither agree nor disagree										I do not talk about nut consumption with my GP, dietitian or nurse		Neither agree nor disagree	Neither agree nor disagree	Neither agree nor disagree
general population		61	male	1 European	yes	Secondary	agree	i don't know	i don't know	i don't know	i don't know	i don't know	i don't know	i don't know	i don't know	i don't know	neither agree nor disagree	i don't know	i don't know	i don't know	i don't know	Agree	Agree	Agree	Agree	Agree	Agree	Disagree	Disagree	Disagree	Disagree	I don't know	I don't know	Agree	Agree										I do not talk about nut consumption with my GP, dietitian or nurse		Agree	Agree	Agree
general population		73	male	1 European	no	Secondary	i don't know	i don't know	i don't know	i don't know	i don't know	i don't know	i don't know	i don't know	i don't know	i don't know	i don't know	i don't know	i don't know	i don't know	i don't know	I don't know	I don't know	I don't know	I don't know	I don't know	I don't know	I don't know	I don't know	I don't know	I don't know	I don't know		Agree	Agree										I do not talk about nut consumption with my GP, dietitian or nurse		Agree	Agree	Agree
general population		88	female	1 European	no	Secondary	agree		strongly agree	strongly agree	strongly agree	strongly agree	strongly agree		neither agree nor disagree	agree	strongly agree	agree	i don't know	i don't know	i don't know	Agree	Agree	Agree	Agree	Strongly agree	I don't know	Neither agree nor disagree	Agree	Neither agree nor disagree	Agree	I don't know	Agree	I don't know	I don't know										I do not talk about nut consumption with my GP, dietitian or nurse		Agree	Agree	Agree
general population		33	female	4 Asian	yes	Post-secondary	strongly agree	disagree	agree	disagree	disagree	neither agree nor disagree	agree	disagree	i don't know	strongly agree	i don't know	neither agree nor disagree	i don't know	i don't know	strongly agree	Neither agree nor disagree	Strongly agree	Strongly agree	Agree	Disagree	Strongly agree	Neither agree nor disagree	Neither agree nor disagree	Neither agree nor disagree	Neither agree nor disagree	Disagree	Disagree	Neither agree nor disagree	Agree										I do not talk about nut consumption with my GP, dietitian or nurse		Neither agree nor disagree	Disagree	Neither agree nor disagree
general population		82	female	1 European	no	Secondary														strongly agree								Strongly agree																	I do not talk about nut consumption with my GP, dietitian or nurse
general population		32	female	1 European	yes	Post-secondary	agree	agree	agree	i don't know	agree	i don't know	i don't know	i don't know	i don't know	i don't know	agree	agree	i don't know	i don't know	i don't know	Strongly agree	Strongly agree	Strongly agree	Strongly disagree	Strongly agree	Strongly agree	Disagree	Disagree	Strongly agree	Disagree	Strongly agree	Strongly agree	Strongly agree	Strongly agree			Eat MORE nuts or nut butters/spreads by your dietitian									Strongly agree	Strongly agree	Strongly agree
general population		50	male	1 European	yes	Post-secondary	agree	disagree	agree	disagree	neither agree nor disagree	i don't know	i don't know	i don't know	strongly disagree	agree	neither agree nor disagree	disagree	i don't know	i don't know	i don't know	Agree	Agree	Disagree	Disagree	Disagree	Disagree	Disagree	Disagree	Strongly agree	Strongly disagree	Disagree	Disagree	Disagree	Disagree										I do not talk about nut consumption with my GP, dietitian or nurse		Disagree	Disagree	Agree
general population		53	female	1 European	yes	Secondary	agree	neither agree nor disagree	i don't know	agree	agree	disagree	agree	neither agree nor disagree	i don't know	i don't know	strongly agree	neither agree nor disagree	i don't know	i don't know	i don't know	Strongly agree	Strongly agree	Agree	Agree	Agree	Agree	Neither agree nor disagree	Neither agree nor disagree	Agree	Disagree	Agree	Strongly agree	Agree	Agree										I do not talk about nut consumption with my GP, dietitian or nurse		Agree	Agree	Strongly agree
general population		20	male	1 European	no	Secondary	neither agree nor disagree	neither agree nor disagree	agree	neither agree nor disagree	agree	neither agree nor disagree	neither agree nor disagree	disagree	neither agree nor disagree	agree	agree	neither agree nor disagree	disagree	disagree	i don't know	Agree	Agree	Agree	Neither agree nor disagree	Neither agree nor disagree	Neither agree nor disagree	Agree	Neither agree nor disagree	Neither agree nor disagree	Disagree	Disagree	Disagree	Agree	Agree										I do not talk about nut consumption with my GP, dietitian or nurse		Disagree	Disagree	Agree
general population		77	female	1 European	no	Post-secondary	agree	i don't know	agree	strongly disagree	disagree	disagree	neither agree nor disagree	strongly disagree	strongly disagree	agree	agree	disagree	strongly disagree	strongly disagree	agree	Agree	Agree	Agree	Agree	Agree	Strongly agree	Agree	Neither agree nor disagree	Neither agree nor disagree	Disagree	Disagree	Disagree	Disagree	Disagree										I do not talk about nut consumption with my GP, dietitian or nurse		Agree	Agree	Neither agree nor disagree
general population		51	female	1 European	yes	Post-secondary	strongly agree	strongly disagree	i don't know	i don't know	agree	disagree	i don't know	disagree	i don't know	i don't know	agree	neither agree nor disagree	i don't know	i don't know	i don't know	Neither agree nor disagree	Neither agree nor disagree	Neither agree nor disagree	Neither agree nor disagree	Neither agree nor disagree	Neither agree nor disagree	Agree	Disagree	Agree	Strongly disagree	Neither agree nor disagree	Neither agree nor disagree	Agree	Agree										I do not talk about nut consumption with my GP, dietitian or nurse		Neither agree nor disagree	Neither agree nor disagree	Neither agree nor disagree
general population		44	female	2 Maori	yes	Post-secondary	strongly agree	i don't know	i don't know	i don't know	neither agree nor disagree	i don't know	i don't know	i don't know	agree	neither agree nor disagree	agree	strongly disagree	i don't know	strongly disagree	i don't know	Strongly agree	Agree	Agree	Neither agree nor disagree	Neither agree nor disagree	Strongly agree	Agree	Agree	Strongly agree	Neither agree nor disagree	Neither agree nor disagree	Strongly disagree	Strongly agree	Agree										I do not talk about nut consumption with my GP, dietitian or nurse		Neither agree nor disagree	Disagree	Strongly agree
general population		45	female	1 European	yes	Secondary	agree	disagree	agree	disagree	neither agree nor disagree	disagree	agree	i don't know	i don't know	i don't know	agree	disagree	disagree	disagree	i don't know	Neither agree nor disagree	Agree	Neither agree nor disagree	Agree	Neither agree nor disagree	Neither agree nor disagree	Neither agree nor disagree	Disagree	Strongly agree	Agree	Agree	Agree	Agree	Agree										I do not talk about nut consumption with my GP, dietitian or nurse		Agree	Agree	Agree
general population		22	male	6 Other/not stated
general population		68	male	6 Other/not stated	yes	Secondary	neither agree nor disagree	disagree	agree	neither agree nor disagree	agree	neither agree nor disagree	neither agree nor disagree	agree	i don't know	i don't know	agree	agree	agree	strongly agree	i don't know	I don't know	Agree	Agree	Agree	Agree	Neither agree nor disagree	Neither agree nor disagree	Neither agree nor disagree	Agree	Disagree	Agree	Agree	Agree	Agree				Eat LESS nuts or nut butters/spreads by your general practitioner (GP)						I do not talk about nut consumption with my GP, dietitian or nurse		Agree	Agree	Agree
general population		29	female	4 Asian	yes	Post-secondary	agree	strongly disagree	agree	i don't know	strongly agree	i don't know	strongly disagree	strongly disagree	i don't know	strongly disagree	agree	strongly agree	i don't know	disagree	i don't know	Strongly disagree	Agree	Disagree	Disagree	Disagree	Strongly disagree	Strongly disagree	Strongly disagree	Strongly disagree	Strongly disagree	Agree	Agree	Agree	Neither agree nor disagree										I do not talk about nut consumption with my GP, dietitian or nurse		Strongly agree	Strongly agree	Strongly agree
general population		49	male	2 Maori	yes	Secondary																I don't know	I don't know	I don't know	I don't know	I don't know	I don't know	I don't know	I don't know	I don't know	I don't know	I don't know	I don't know	I don't know	I don't know										I do not talk about nut consumption with my GP, dietitian or nurse
general population		50	male	1 European	yes	Secondary	agree	strongly disagree	agree	disagree	agree	disagree	agree	i don't know	i don't know	i don't know	agree	disagree	disagree	disagree	agree	Agree	Agree	Agree	Agree	Agree	Agree	Neither agree nor disagree	Strongly disagree	Strongly agree	Disagree	Agree	Agree	Agree	Agree										I do not talk about nut consumption with my GP, dietitian or nurse		Agree	Agree	Agree
general population		52	female	2 Maori	yes	Secondary	strongly agree	i don't know	i don't know	disagree	strongly agree	i don't know	i don't know	agree	neither agree nor disagree	neither agree nor disagree	agree	disagree	agree	i don't know	i don't know	Agree	Agree	Agree	Agree	Agree	Agree	Neither agree nor disagree	I don't know	Strongly agree	Disagree	Agree	Agree	Agree	I don't know										I do not talk about nut consumption with my GP, dietitian or nurse		I don't know	I don't know	I don't know
general population		64	female	2 Maori	yes	Post-secondary	agree	agree	agree	i don't know	i don't know	i don't know	i don't know	agree	i don't know	i don't know	agree	neither agree nor disagree	i don't know	neither agree nor disagree	i don't know	Neither agree nor disagree	Neither agree nor disagree	Neither agree nor disagree	Neither agree nor disagree	I don't know	I don't know	I don't know	Neither agree nor disagree	Neither agree nor disagree	Neither agree nor disagree	I don't know	I don't know	Disagree	Disagree										I do not talk about nut consumption with my GP, dietitian or nurse		Neither agree nor disagree	Neither agree nor disagree	Neither agree nor disagree
general population		49	female	2 Maori	yes	Secondary												strongly agree				Strongly agree	Strongly agree																						I do not talk about nut consumption with my GP, dietitian or nurse		Strongly agree
general population		62	female	1 European	yes	Post-secondary	strongly agree	neither agree nor disagree	neither agree nor disagree	strongly disagree	neither agree nor disagree	agree	agree	disagree	i don't know	i don't know	agree	strongly disagree	strongly disagree	strongly disagree	i don't know	I don't know	Neither agree nor disagree	I don't know	Neither agree nor disagree	Neither agree nor disagree	Neither agree nor disagree	Agree	Neither agree nor disagree	Neither agree nor disagree	Strongly disagree	Neither agree nor disagree	Neither agree nor disagree	Neither agree nor disagree	Strongly agree										I do not talk about nut consumption with my GP, dietitian or nurse		Disagree	Agree	Neither agree nor disagree
general population (excluded)		55	male	1 European	yes	Post-secondary	agree	disagree	agree	i don't know	agree	neither agree nor disagree	neither agree nor disagree	neither agree nor disagree	i don't know	i don't know	agree	disagree	agree	neither agree nor disagree	disagree	Agree	Agree	Agree	Disagree	Disagree	Agree	Disagree	Disagree	Disagree	Disagree	Disagree	Disagree	Agree	Agree										I do not talk about nut consumption with my GP, dietitian or nurse		Agree	Agree	Agree
general population (excluded)		48	female	1 European	no	Post-secondary	disagree	strongly disagree	agree	neither agree nor disagree	strongly agree	neither agree nor disagree	neither agree nor disagree	agree	neither agree nor disagree	neither agree nor disagree	strongly agree	agree	neither agree nor disagree	neither agree nor disagree	neither agree nor disagree	Neither agree nor disagree	Agree	Agree	Neither agree nor disagree	Neither agree nor disagree	Neither agree nor disagree	Neither agree nor disagree	Neither agree nor disagree	Strongly agree	Neither agree nor disagree	Strongly agree	Strongly agree	Neither agree nor disagree	Neither agree nor disagree										I do not talk about nut consumption with my GP, dietitian or nurse		Agree	Strongly agree	Strongly agree
general population		76	male	1 European	no	Secondary	agree	i don't know	i don't know	i don't know	agree	disagree	i don't know	agree	i don't know	i don't know	agree	disagree	disagree	disagree	i don't know	Agree	Agree	Agree	Agree	Agree	Agree	I don't know	Neither agree nor disagree	Agree	Disagree	Disagree	I don't know	Agree	Agree										I do not talk about nut consumption with my GP, dietitian or nurse		Agree	Agree	Agree
general population		42	female	6 Other/not stated	yes	Post-secondary	neither agree nor disagree	neither agree nor disagree	agree	disagree	neither agree nor disagree	neither agree nor disagree	agree	agree	neither agree nor disagree	neither agree nor disagree	agree	neither agree nor disagree	neither agree nor disagree	neither agree nor disagree	neither agree nor disagree	Neither agree nor disagree	Agree	Neither agree nor disagree	Neither agree nor disagree	Neither agree nor disagree	Agree	Neither agree nor disagree	Neither agree nor disagree	Neither agree nor disagree	Neither agree nor disagree	Agree	Agree	Neither agree nor disagree	Neither agree nor disagree										I do not talk about nut consumption with my GP, dietitian or nurse		Agree	Neither agree nor disagree	Agree
general population		53	female	6 Other/not stated	yes	Post-secondary	agree	disagree	agree	disagree	disagree	disagree	i don't know	disagree	neither agree nor disagree	i don't know	agree	disagree	disagree	disagree	i don't know	Neither agree nor disagree	Agree	Neither agree nor disagree	Agree	Disagree	Agree	Disagree	Disagree	Disagree	Disagree	Neither agree nor disagree	Disagree	Neither agree nor disagree	Neither agree nor disagree										I do not talk about nut consumption with my GP, dietitian or nurse		Agree	Agree	Agree
general population		45	male	1 European	yes	Post-secondary	neither agree nor disagree	disagree	agree	i don't know	agree	disagree	i don't know	i don't know	i don't know	i don't know	neither agree nor disagree	agree	agree	i don't know	i don't know	Agree	Agree	Agree	Agree	Agree	Agree	Disagree	Disagree	Agree	Disagree	Agree	Agree	Agree	Agree										I do not talk about nut consumption with my GP, dietitian or nurse		Disagree	Disagree	Disagree
general population		65	male	2 Maori	yes	Secondary	agree	strongly disagree	neither agree nor disagree	disagree	disagree	strongly disagree	agree	neither agree nor disagree	i don't know	i don't know	strongly agree	neither agree nor disagree	i don't know	neither agree nor disagree	neither agree nor disagree	Agree	Agree	Agree	Agree	Agree	Agree	Neither agree nor disagree	Agree	Agree	Neither agree nor disagree	Agree	Agree	Agree	Agree										I do not talk about nut consumption with my GP, dietitian or nurse		Agree	Agree	Agree
general population		62	male	1 European	yes	Post-secondary	agree	disagree	agree		agree	disagree	agree	neither agree nor disagree	neither agree nor disagree	neither agree nor disagree	agree	agree	agree	agree	agree	Neither agree nor disagree	Agree	Agree	Agree	Agree	Neither agree nor disagree	Neither agree nor disagree	Neither agree nor disagree	Strongly agree	Disagree	Agree	Agree	Neither agree nor disagree	Neither agree nor disagree										I do not talk about nut consumption with my GP, dietitian or nurse		Agree	Agree	Agree
general population		28	male	6 Other/not stated	yes	Less than secondary	agree	neither agree nor disagree	neither agree nor disagree	neither agree nor disagree	neither agree nor disagree	neither agree nor disagree	neither agree nor disagree	neither agree nor disagree	neither agree nor disagree	neither agree nor disagree	neither agree nor disagree	neither agree nor disagree	neither agree nor disagree	neither agree nor disagree	neither agree nor disagree	Agree	Neither agree nor disagree	Neither agree nor disagree	Neither agree nor disagree	Neither agree nor disagree	Neither agree nor disagree	Neither agree nor disagree	Neither agree nor disagree	Agree	Neither agree nor disagree	Neither agree nor disagree	Neither agree nor disagree	Neither agree nor disagree	Neither agree nor disagree										I do not talk about nut consumption with my GP, dietitian or nurse		Neither agree nor disagree	Neither agree nor disagree	Neither agree nor disagree
general population		50	female	2 Maori	no	Less than secondary	i don't know	i don't know	i don't know	i don't know	i don't know	i don't know	i don't know		agree		agree	agree	agree	i don't know	i don't know	Neither agree nor disagree	Neither agree nor disagree	Neither agree nor disagree	Neither agree nor disagree	I don't know	I don't know	I don't know	Agree	Agree	Disagree	I don't know	I don't know	I don't know	I don't know										I do not talk about nut consumption with my GP, dietitian or nurse		Agree	Agree	Agree
general population		28	male	6 Other/not stated	yes	Post-secondary	neither agree nor disagree	i don't know	i don't know	i don't know	disagree	i don't know	i don't know	neither agree nor disagree	i don't know	i don't know	neither agree nor disagree	disagree	strongly disagree	i don't know	i don't know	Agree	Neither agree nor disagree	Agree	Neither agree nor disagree	Neither agree nor disagree	Neither agree nor disagree	Agree	Neither agree nor disagree	Agree	Neither agree nor disagree	Disagree	Neither agree nor disagree	Agree	Agree										I do not talk about nut consumption with my GP, dietitian or nurse		Agree	Agree	Agree
general population		38	female	1 European	no	Post-secondary	disagree	disagree	agree	agree	agree	agree	disagree	agree	agree	neither agree nor disagree	disagree	disagree	neither agree nor disagree	neither agree nor disagree	disagree	Agree	Agree	Agree	I don't know	Neither agree nor disagree	Agree	Agree	Agree	Agree	Agree	Agree	Neither agree nor disagree	Agree	Agree				Eat LESS nuts or nut butters/spreads by your general practitioner (GP)								Agree	Agree	Agree
general population		24	female	2 Maori	no	Post-secondary	agree	neither agree nor disagree	agree	disagree	strongly agree	agree	agree	agree	agree	agree	strongly agree	agree	agree	neither agree nor disagree	neither agree nor disagree	Neither agree nor disagree	Agree	Agree	Agree	Agree	Agree	Agree	Strongly agree	Strongly agree	Neither agree nor disagree	Neither agree nor disagree	Neither agree nor disagree	Neither agree nor disagree	Neither agree nor disagree										I do not talk about nut consumption with my GP, dietitian or nurse		Agree	Agree	Agree
general population		62	male	1 European	no	Secondary	i don't know	i don't know	i don't know	i don't know	i don't know	i don't know					agree	agree	agree	agree	strongly disagree	Agree	Agree	Agree	Agree	Agree	I don't know	Disagree	Disagree	Agree	Disagree	Neither agree nor disagree	Neither agree nor disagree	Agree	Agree										I do not talk about nut consumption with my GP, dietitian or nurse		Agree	Agree	Agree
general population		75	female	1 European	no	Post-secondary	strongly agree	disagree	agree	disagree	agree	strongly disagree	agree	neither agree nor disagree	neither agree nor disagree	agree	strongly agree	disagree	disagree	disagree	i don't know	Strongly agree	Strongly agree	Strongly agree	Agree	Strongly agree	Strongly agree	Neither agree nor disagree	Neither agree nor disagree	Strongly agree	Strongly agree	Disagree	Disagree	Strongly agree	Strongly agree										I do not talk about nut consumption with my GP, dietitian or nurse		Neither agree nor disagree	Neither agree nor disagree	Strongly disagree
general population (excluded)		41	female	1 European	no	Post-secondary	agree	neither agree nor disagree	agree	disagree	neither agree nor disagree	disagree	neither agree nor disagree	i don't know	i don't know	i don't know	neither agree nor disagree	neither agree nor disagree	i don't know	i don't know	i don't know	Neither agree nor disagree	Neither agree nor disagree	Neither agree nor disagree	Neither agree nor disagree	Neither agree nor disagree	Neither agree nor disagree	Neither agree nor disagree	Neither agree nor disagree	Neither agree nor disagree	Neither agree nor disagree	Neither agree nor disagree	Neither agree nor disagree	Neither agree nor disagree	Neither agree nor disagree										I do not talk about nut consumption with my GP, dietitian or nurse		Agree	Agree	Agree
general population		46	male	1 European	yes	Post-secondary	neither agree nor disagree	disagree	agree	disagree	agree	i don't know	neither agree nor disagree	agree	i don't know	i don't know	neither agree nor disagree	strongly disagree	disagree	strongly disagree	disagree	Agree	Agree	Neither agree nor disagree	Agree	Agree	Neither agree nor disagree	Agree	Neither agree nor disagree	Strongly agree	Neither agree nor disagree	Agree	Agree	Disagree	Agree										I do not talk about nut consumption with my GP, dietitian or nurse		Agree	Strongly agree	Strongly agree
general population		53	female	1 European	yes	Secondary	neither agree nor disagree	disagree	agree	i don't know	agree	disagree	i don't know	i don't know	i don't know	i don't know	agree	agree	disagree	disagree	i don't know	Neither agree nor disagree	Agree	Neither agree nor disagree	Neither agree nor disagree	Neither agree nor disagree	Neither agree nor disagree	Disagree	Neither agree nor disagree	Strongly agree	Disagree	Agree	Neither agree nor disagree	Neither agree nor disagree	Neither agree nor disagree										I do not talk about nut consumption with my GP, dietitian or nurse		Agree	Agree	Agree
general population (excluded)		32	female	1 European	yes	Post-secondary	strongly agree	neither agree nor disagree	strongly agree	strongly disagree	neither agree nor disagree	strongly disagree	agree	disagree	strongly disagree	agree	strongly agree	neither agree nor disagree	strongly disagree	strongly disagree	agree	Agree	Neither agree nor disagree	Agree	Neither agree nor disagree	Agree	Agree	Neither agree nor disagree	Agree	Strongly agree	Neither agree nor disagree	Neither agree nor disagree	Neither agree nor disagree	Neither agree nor disagree	Agree									MAINTAIN your level of nut consumption by your dietitian			Strongly agree	Strongly agree	Strongly agree
general population		65	male	6 Other/not stated	no	Post-secondary	agree	i don't know	neither agree nor disagree	agree	agree	agree	i don't know	i don't know	i don't know	neither agree nor disagree	agree	agree	i don't know	i don't know	disagree	Disagree	Agree	Agree	Agree	Disagree	Agree	Agree	Disagree	Disagree	Disagree	Agree	Agree	Agree	Agree										I do not talk about nut consumption with my GP, dietitian or nurse		Agree	Strongly agree	Agree
general population		86	male	1 European	no	Secondary	agree																																						I do not talk about nut consumption with my GP, dietitian or nurse
general population		55	female	1 European	yes	Secondary	neither agree nor disagree	i don't know	i don't know	i don't know	neither agree nor disagree	i don't know	i don't know	i don't know	i don't know	i don't know	agree	disagree	i don't know	disagree	i don't know	Agree	Strongly agree	Agree	Agree	Agree	Agree	Neither agree nor disagree	Neither agree nor disagree	Agree	Neither agree nor disagree	Agree	Agree	Agree	Agree										I do not talk about nut consumption with my GP, dietitian or nurse		Agree	Agree	Agree
general population		35	female	1 European	yes	Post-secondary	agree	disagree	agree	disagree	agree	i don't know	i don't know	agree	agree	agree	agree	neither agree nor disagree	i don't know	disagree	i don't know	Agree	Agree	Agree	Neither agree nor disagree	Agree	Agree	Agree	Agree	Strongly agree	Disagree	Agree	Agree	Agree	Agree										I do not talk about nut consumption with my GP, dietitian or nurse		Agree	Agree	Agree
general population		91	male	1 European	no	Secondary	strongly agree	i don't know	strongly agree	i don't know	i don't know	i don't know	i don't know	i don't know	i don't know	i don't know	i don't know	i don't know	i don't know	i don't know	i don't know	Strongly agree	Strongly agree	Strongly agree	Strongly agree	Strongly agree	Strongly agree	Strongly agree	Strongly agree	Strongly agree	Strongly agree	I don't know	Strongly agree	Strongly agree	I don't know										I do not talk about nut consumption with my GP, dietitian or nurse		Strongly agree	Strongly agree	Strongly agree
general population		66	male	1 European	yes	Post-secondary	strongly agree	i don't know	disagree	disagree	neither agree nor disagree	strongly disagree	strongly agree	agree	i don't know	i don't know	neither agree nor disagree	disagree	strongly disagree	strongly disagree	i don't know	Neither agree nor disagree	Neither agree nor disagree	Neither agree nor disagree	Neither agree nor disagree	Neither agree nor disagree	Neither agree nor disagree	Neither agree nor disagree	Neither agree nor disagree	Neither agree nor disagree	Neither agree nor disagree	Neither agree nor disagree	Neither agree nor disagree	Neither agree nor disagree	Neither agree nor disagree										I do not talk about nut consumption with my GP, dietitian or nurse		Neither agree nor disagree	Neither agree nor disagree	Neither agree nor disagree
general population		54	female	1 European	yes	Secondary	agree	disagree	agree	disagree	i don't know	disagree	i don't know	i don't know	i don't know	agree	agree	i don't know	i don't know	i don't know	i don't know	Agree	I don't know	Agree	Agree	Agree	Agree	Agree	Neither agree nor disagree	Strongly agree	Strongly disagree	Agree	Agree	Agree	Agree												Agree	Agree	Agree
general population		59	male	1 European	yes	Secondary	neither agree nor disagree	disagree	agree	neither agree nor disagree	agree	neither agree nor disagree	neither agree nor disagree	disagree	i don't know	i don't know	agree	neither agree nor disagree	neither agree nor disagree	neither agree nor disagree	disagree	Agree	Agree	Agree	Agree	Agree	Agree	Neither agree nor disagree	Neither agree nor disagree	Agree	Neither agree nor disagree	Agree	Agree	Agree	Agree										I do not talk about nut consumption with my GP, dietitian or nurse		Agree	Strongly agree	Strongly agree
general population		31	female	1 European	yes	Post-secondary	disagree	disagree	neither agree nor disagree	agree	agree	neither agree nor disagree	disagree	agree	neither agree nor disagree	neither agree nor disagree	agree	neither agree nor disagree	neither agree nor disagree	neither agree nor disagree	neither agree nor disagree	Agree	Agree	Agree	Agree	Neither agree nor disagree	Agree	Agree	Agree	Strongly agree	Neither agree nor disagree	Neither agree nor disagree	Neither agree nor disagree	Neither agree nor disagree	Neither agree nor disagree										I do not talk about nut consumption with my GP, dietitian or nurse		Disagree	Neither agree nor disagree	Disagree
general population		76	male	1 European	no	Secondary	agree	disagree	agree	disagree	neither agree nor disagree	agree	agree	agree	agree	agree	neither agree nor disagree	agree	neither agree nor disagree	neither agree nor disagree	i don't know	Agree	Agree	Agree	Agree	Agree	Agree	I don't know	Agree	Strongly agree	Neither agree nor disagree	Strongly agree	Disagree	Agree	Agree										I do not talk about nut consumption with my GP, dietitian or nurse		Agree	Strongly agree	Strongly agree
general population		75	male	1 European	no	Post-secondary	agree	agree	agree													Neither agree nor disagree	I don't know	I don't know	I don't know	I don't know	I don't know	I don't know	I don't know	I don't know	I don't know	I don't know	I don't know	Strongly agree	Strongly agree										I do not talk about nut consumption with my GP, dietitian or nurse		Agree	Agree	Agree
general population		66	female	1 European	yes	Post-secondary	agree	neither agree nor disagree	agree	i don't know	i don't know	i don't know	i don't know	neither agree nor disagree	agree	agree	agree	i don't know	i don't know	i don't know	i don't know	Neither agree nor disagree	Agree	Agree	Agree	I don't know	Agree	Disagree	Neither agree nor disagree	Strongly agree	Disagree	Disagree	Disagree	Neither agree nor disagree	Neither agree nor disagree										I do not talk about nut consumption with my GP, dietitian or nurse		Disagree	Disagree	Disagree
general population		69	male	6 Other/not stated	no	Post-secondary	neither agree nor disagree	disagree	agree	disagree	i don't know	i don't know	i don't know	i don't know	i don't know	i don't know	neither agree nor disagree	neither agree nor disagree	i don't know	i don't know	i don't know	Neither agree nor disagree	Neither agree nor disagree	Disagree	Neither agree nor disagree	Neither agree nor disagree	Disagree	Neither agree nor disagree	Disagree	Neither agree nor disagree	Neither agree nor disagree	Disagree	Disagree	Neither agree nor disagree	Neither agree nor disagree										I do not talk about nut consumption with my GP, dietitian or nurse		Agree	Agree	Agree
general population		58	male	1 European	yes	Post-secondary	strongly agree	i don't know	agree	disagree	disagree	disagree	agree	neither agree nor disagree	agree	i don't know	agree	disagree	disagree	disagree	agree	Agree	Agree	Agree	Agree	Agree	Agree	Neither agree nor disagree	Neither agree nor disagree	Neither agree nor disagree	Disagree	Disagree	Disagree	Agree	Agree										I do not talk about nut consumption with my GP, dietitian or nurse		Neither agree nor disagree	Agree	Agree
general population		39	female	4 Asian	yes	Post-secondary	agree	agree	agree	agree	i don't know	i don't know	i don't know	i don't know	agree	i don't know	disagree	i don't know	i don't know	i don't know	i don't know	Agree	Agree	Agree	Agree	Agree	Agree	Agree	Agree	Strongly agree	Neither agree nor disagree	Agree	Agree	Neither agree nor disagree	Neither agree nor disagree										I do not talk about nut consumption with my GP, dietitian or nurse		Agree	Agree	Agree
general population		55	female	1 European	yes	Post-secondary	agree	disagree	agree	i don't know	agree	strongly disagree	i don't know	i don't know	i don't know	i don't know	agree	disagree	i don't know	i don't know	i don't know	Disagree	Neither agree nor disagree	Agree	Agree	Agree	Agree	Agree	Disagree	Agree	Strongly disagree	Agree	Agree	Agree	Agree											I have not seen a GP, dietitian or nurse in the last 5 years	Strongly agree	Strongly agree	Strongly agree
general population		58	male	6 Other/not stated	yes	Post-secondary	i don't know	i don't know	i don't know	i don't know	i don't know	i don't know	i don't know	i don't know	i don't know	i don't know	agree	i don't know	i don't know	i don't know	i don't know	Neither agree nor disagree	Agree	Neither agree nor disagree	I don't know	Agree	Neither agree nor disagree	Neither agree nor disagree	Neither agree nor disagree	Neither agree nor disagree	Neither agree nor disagree	Neither agree nor disagree	Neither agree nor disagree	Agree	Neither agree nor disagree										I do not talk about nut consumption with my GP, dietitian or nurse		Neither agree nor disagree	Neither agree nor disagree	Neither agree nor disagree
general population		65	female	1 European	yes	Secondary	strongly agree	strongly disagree	agree	agree	agree	strongly disagree	agree	agree	strongly disagree	strongly agree	agree	disagree	strongly disagree	disagree	neither agree nor disagree	Neither agree nor disagree	Agree	Neither agree nor disagree	Neither agree nor disagree	Neither agree nor disagree	Agree	Neither agree nor disagree	Neither agree nor disagree	Agree	Neither agree nor disagree	Neither agree nor disagree	Neither agree nor disagree	Agree	Neither agree nor disagree										I do not talk about nut consumption with my GP, dietitian or nurse		Agree	Agree	Agree
general population		46	female	1 European	no	Secondary	strongly agree	agree	agree	disagree	strongly disagree	i don't know	agree	strongly disagree	agree	agree	agree	strongly disagree	disagree	strongly disagree	i don't know	Agree	Agree	Agree	Disagree	Agree	Disagree	Agree	Strongly agree	Strongly agree	Strongly disagree	Strongly disagree	Disagree	Agree	Strongly agree										I do not talk about nut consumption with my GP, dietitian or nurse		Agree	Agree	Agree
general population		53	male	2 Maori	yes	Post-secondary	agree	disagree	agree	disagree	agree	disagree	i don't know	i don't know	agree	i don't know	agree	i don't know	i don't know	i don't know	i don't know	Agree	Agree	Agree	Agree	Agree	Agree	Neither agree nor disagree	Agree	Strongly agree	Disagree	Agree	Neither agree nor disagree	Strongly disagree	Strongly disagree										I do not talk about nut consumption with my GP, dietitian or nurse		Disagree	Agree	Neither agree nor disagree
general population		72	female	2 Maori	no	Post-secondary	strongly agree	i don't know	strongly agree	i don't know	agree	i don't know	agree	i don't know	i don't know	i don't know	agree	agree	i don't know	i don't know	i don't know	Agree	Agree	Agree	I don't know	I don't know	I don't know	Disagree	Disagree	Disagree	Disagree	Strongly agree	Strongly agree	Agree	Agree										I do not talk about nut consumption with my GP, dietitian or nurse		Strongly agree	Strongly agree	Strongly agree
general population		47	female	1 European	yes	Post-secondary	neither agree nor disagree	neither agree nor disagree	neither agree nor disagree	disagree	disagree	i don't know	i don't know	neither agree nor disagree	i don't know	i don't know	agree	disagree	i don't know	strongly disagree	i don't know	Strongly agree	Neither agree nor disagree	Neither agree nor disagree	Agree	Agree	Agree	Disagree	Disagree	Disagree	Agree	Disagree	Agree	Disagree	Agree										I do not talk about nut consumption with my GP, dietitian or nurse		Disagree	Agree	Neither agree nor disagree
general population (excluded)		61	female	1 European	yes	Post-secondary	neither agree nor disagree	strongly agree	strongly agree	neither agree nor disagree	strongly agree	disagree	i don't know	agree	i don't know	i don't know	disagree	neither agree nor disagree	i don't know	i don't know	neither agree nor disagree	Strongly agree	Strongly agree	Neither agree nor disagree	Neither agree nor disagree	Neither agree nor disagree	Agree	Agree	Strongly disagree	Strongly disagree	Strongly disagree	Strongly agree	Neither agree nor disagree	Disagree	Disagree										I do not talk about nut consumption with my GP, dietitian or nurse		Strongly agree	Strongly agree	Strongly agree
general population		43	male	2 Maori	yes	Post-secondary	agree	neither agree nor disagree	agree		disagree	neither agree nor disagree	agree	neither agree nor disagree	neither agree nor disagree	neither agree nor disagree	agree	neither agree nor disagree	neither agree nor disagree	neither agree nor disagree	neither agree nor disagree	Agree	Agree	Agree	Agree	Neither agree nor disagree	Agree	Neither agree nor disagree	Agree	Agree	Agree	Neither agree nor disagree	Neither agree nor disagree	Neither agree nor disagree	Neither agree nor disagree										I do not talk about nut consumption with my GP, dietitian or nurse		Agree	Agree	Agree
general population		77	female	1 European	no	Less than secondary	agree	i don't know	agree	i don't know	i don't know	i don't know	i don't know	i don't know	i don't know	i don't know	i don't know	i don't know	i don't know	i don't know	i don't know	Agree	Agree	Agree	Agree	Agree	Agree	Strongly disagree	I don't know	Agree	I don't know	I don't know	I don't know	Agree	Agree	Eat MORE nuts or nut butters/spreads by your general practitioner (GP)											Agree	Agree	Agree
general population		63	male	1 European	yes	Post-secondary	strongly agree	strongly disagree	agree	disagree	disagree	disagree	i don't know	disagree	i don't know	agree	agree	disagree	disagree	disagree	agree	Disagree	Disagree	Disagree	Agree	Agree	Disagree	Disagree	Agree	Agree	Agree	Disagree	Disagree	Agree	Disagree										I do not talk about nut consumption with my GP, dietitian or nurse		Disagree	Disagree	Agree
general population		45	female	1 European	no	Post-secondary	agree	neither agree nor disagree	agree	neither agree nor disagree	neither agree nor disagree	i don't know	agree	i don't know	agree	agree	neither agree nor disagree	neither agree nor disagree	i don't know	neither agree nor disagree	i don't know	Neither agree nor disagree	Neither agree nor disagree	Agree	Agree	Agree	Agree	Neither agree nor disagree	Neither agree nor disagree	Agree	Neither agree nor disagree	Neither agree nor disagree	Neither agree nor disagree	Agree	Agree	Eat MORE nuts or nut butters/spreads by your general practitioner (GP)											Neither agree nor disagree	Neither agree nor disagree	Neither agree nor disagree
general population		82	male	1 European	no	Post-secondary	strongly agree	agree	strongly agree	strongly disagree	neither agree nor disagree	strongly disagree	strongly agree	disagree	agree	agree	neither agree nor disagree	neither agree nor disagree	strongly disagree	strongly disagree	agree	Agree	Strongly agree	Strongly agree	Neither agree nor disagree	Strongly agree	Agree	Neither agree nor disagree	Neither agree nor disagree	Agree	Agree	Disagree	Neither agree nor disagree	Agree	Neither agree nor disagree	Eat MORE nuts or nut butters/spreads by your general practitioner (GP)											Neither agree nor disagree	Neither agree nor disagree	Neither agree nor disagree
general population		64	female	1 European	yes	Secondary	i don't know	agree	i don't know	i don't know	agree	i don't know	i don't know	agree	i don't know	i don't know	i don't know	neither agree nor disagree	i don't know	i don't know	i don't know	Neither agree nor disagree	Agree	Neither agree nor disagree	Agree	Agree	Agree	Neither agree nor disagree	Neither agree nor disagree	Agree	Neither agree nor disagree	Agree	Agree	Neither agree nor disagree	Neither agree nor disagree										I do not talk about nut consumption with my GP, dietitian or nurse		Agree	Agree	Agree
general population		61	female	6 Other/not stated	yes	Secondary																																							I do not talk about nut consumption with my GP, dietitian or nurse				Agree
general population		69	female	1 European	no	Secondary	disagree	disagree	agree	neither agree nor disagree	agree	disagree	i don't know	i don't know	i don't know	i don't know	agree	i don't know	i don't know	i don't know	i don't know	Agree	Agree	Agree	Agree	Agree	Agree	Agree	Agree	Agree	Disagree	Disagree	Disagree	Agree	Agree										I do not talk about nut consumption with my GP, dietitian or nurse		Agree	Agree	Agree
general population		74	female	1 European	no	Secondary	agree	agree	agree	disagree		agree	strongly agree	agree	strongly disagree	i don't know	agree	i don't know	i don't know	i don't know	i don't know																								I do not talk about nut consumption with my GP, dietitian or nurse		Strongly agree	Strongly agree	Strongly agree
general population		57	male	6 Other/not stated	yes	Post-secondary	strongly agree	neither agree nor disagree	strongly agree	neither agree nor disagree	strongly agree	neither agree nor disagree	strongly agree	disagree	strongly disagree	strongly agree	strongly agree	neither agree nor disagree	neither agree nor disagree	neither agree nor disagree	neither agree nor disagree	Strongly disagree	Strongly disagree	Neither agree nor disagree	Agree	Neither agree nor disagree	Agree	Agree	Agree	Strongly agree	Neither agree nor disagree	Neither agree nor disagree	Neither agree nor disagree	Neither agree nor disagree	Neither agree nor disagree										I do not talk about nut consumption with my GP, dietitian or nurse		Disagree	Disagree	Neither agree nor disagree
general population		88	female	1 European	no	Post-secondary	strongly agree	neither agree nor disagree	strongly agree	neither agree nor disagree	strongly disagree	neither agree nor disagree	agree	disagree	strongly disagree	neither agree nor disagree	strongly agree	strongly disagree	neither agree nor disagree	neither agree nor disagree	neither agree nor disagree	Agree	Agree	Agree	Neither agree nor disagree	Agree	Agree	Agree	Strongly disagree	Strongly agree	Strongly disagree	Strongly disagree	Neither agree nor disagree	Strongly disagree	Strongly disagree										I do not talk about nut consumption with my GP, dietitian or nurse		Agree	Disagree	Disagree
general population		65	male	2 Maori	no	Secondary											neither agree nor disagree												Neither agree nor disagree									Eat MORE nuts or nut butters/spreads by your dietitian									Neither agree nor disagree
general population		38	male	1 European	yes	Post-secondary	neither agree nor disagree	disagree	strongly disagree	agree	disagree	agree	disagree	neither agree nor disagree	agree	disagree	neither agree nor disagree	neither agree nor disagree	i don't know	disagree	disagree	Disagree	Agree	Agree	Disagree	Agree	Agree	Agree	Agree	Agree	Agree	Disagree	Agree	Disagree	Agree										I do not talk about nut consumption with my GP, dietitian or nurse		Agree	Disagree	Agree
general population		50	male	1 European	yes	Post-secondary	neither agree nor disagree	disagree	agree	disagree	agree	disagree	i don't know	agree	i don't know	agree	agree	agree	agree	agree	i don't know	Disagree	Strongly agree	Strongly agree	Strongly agree	Strongly agree	Strongly agree	Neither agree nor disagree	Neither agree nor disagree	Agree	Agree	Strongly agree	Strongly agree	Strongly agree	Strongly agree				Eat LESS nuts or nut butters/spreads by your general practitioner (GP)								Neither agree nor disagree	Strongly agree	Strongly agree
general population		75	male	1 European	no	Less than secondary	agree															Neither agree nor disagree	I don't know	I don't know	I don't know	I don't know	I don't know	I don't know	I don't know	I don't know	I don't know	I don't know	I don't know	Agree	Agree										I do not talk about nut consumption with my GP, dietitian or nurse		I don't know	I don't know	I don't know
general population		36	female	4 Asian	no	Post-secondary	strongly agree	disagree	agree	disagree	agree	disagree	neither agree nor disagree	neither agree nor disagree	agree	agree	agree	neither agree nor disagree	neither agree nor disagree	neither agree nor disagree	neither agree nor disagree	Agree	Agree	Agree	Agree	Agree	Agree	Agree	Agree	Agree	Neither agree nor disagree	Agree	Agree	Agree	Agree										I do not talk about nut consumption with my GP, dietitian or nurse		Agree	Agree	Agree
general population		87	female	1 European	no	Secondary	agree	strongly disagree	agree	disagree	agree	i don't know	agree	agree	agree	agree	agree	strongly disagree	agree	strongly disagree	agree	Strongly agree	Neither agree nor disagree	Strongly agree	Strongly agree	Neither agree nor disagree	Strongly agree	Strongly agree	Neither agree nor disagree	Strongly agree	Neither agree nor disagree	Neither agree nor disagree	Neither agree nor disagree	Neither agree nor disagree	Neither agree nor disagree										I do not talk about nut consumption with my GP, dietitian or nurse		Strongly agree	Strongly agree	Strongly agree
general population		55	female	1 European	yes	Post-secondary	strongly agree	neither agree nor disagree	agree	strongly disagree	agree	strongly disagree	agree	neither agree nor disagree	strongly disagree	strongly agree	strongly agree	disagree	disagree	disagree	agree	Neither agree nor disagree	Strongly agree	Agree	Agree	Agree	Strongly agree	Neither agree nor disagree	Neither agree nor disagree	Agree	Disagree	Disagree	Disagree	Neither agree nor disagree	Neither agree nor disagree										I do not talk about nut consumption with my GP, dietitian or nurse		Agree	Agree	Agree
general population		55	female	1 European	yes	Secondary	agree	agree	agree	agree	neither agree nor disagree	neither agree nor disagree	agree	agree	agree	agree	agree	disagree	disagree	disagree	neither agree nor disagree	Agree	Agree	Agree	Agree	Agree	Agree	Agree	Agree	Agree	Neither agree nor disagree	Agree	Neither agree nor disagree												I do not talk about nut consumption with my GP, dietitian or nurse		Agree	Agree	Agree
general population		60	female	1 European	yes	Secondary	agree	neither agree nor disagree	agree		agree	agree	i don't know	i don't know	i don't know	i don't know	neither agree nor disagree	disagree	disagree	i don't know	i don't know	Neither agree nor disagree	Agree	Agree	Agree	Disagree	Agree	Agree	Neither agree nor disagree	Agree	Neither agree nor disagree	Agree	Agree	Agree	Agree										I do not talk about nut consumption with my GP, dietitian or nurse		Agree	Agree	Agree
general population		55	male	1 European	yes	Post-secondary	agree	neither agree nor disagree	i don't know	i don't know	i don't know	i don't know	agree	neither agree nor disagree	agree	i don't know	neither agree nor disagree	i don't know	disagree	i don't know	i don't know	Agree	Strongly agree	Strongly agree	Strongly agree	Strongly agree	Strongly agree	Agree	Neither agree nor disagree	Strongly agree	Neither agree nor disagree	Neither agree nor disagree	Strongly agree	Strongly agree	Strongly agree										I do not talk about nut consumption with my GP, dietitian or nurse		Disagree	Disagree	Disagree
general population		27	male	1 European	yes	Post-secondary	agree	i don't know	i don't know	i don't know	i don't know	i don't know	i don't know	i don't know	i don't know	i don't know	agree	i don't know	i don't know	i don't know	i don't know	Agree	Agree	I don't know	I don't know	I don't know	I don't know	I don't know	Agree	Agree	Agree	Agree	Agree	Neither agree nor disagree	Neither agree nor disagree										I do not talk about nut consumption with my GP, dietitian or nurse		Agree	Agree	Agree
general population		50	male	2 Maori	yes	Post-secondary	agree	disagree	agree	disagree	agree	neither agree nor disagree	agree	agree	strongly disagree	agree	strongly agree	agree	i don't know	i don't know	neither agree nor disagree	Neither agree nor disagree	Agree	Agree	Agree	Neither agree nor disagree	Agree	Agree	Neither agree nor disagree	Agree	Disagree	Neither agree nor disagree	Neither agree nor disagree	Strongly agree	Strongly agree										I do not talk about nut consumption with my GP, dietitian or nurse		Agree	Strongly agree	Strongly agree
general population		69	male	1 European	no	Secondary	agree	neither agree nor disagree	neither agree nor disagree	neither agree nor disagree	agree	agree	neither agree nor disagree	agree	neither agree nor disagree	neither agree nor disagree	neither agree nor disagree	neither agree nor disagree	neither agree nor disagree	neither agree nor disagree	neither agree nor disagree	I don't know	I don't know	I don't know	I don't know	I don't know	I don't know	I don't know	I don't know	I don't know	I don't know	I don't know	I don't know	I don't know	I don't know										I do not talk about nut consumption with my GP, dietitian or nurse		Agree	Agree	Agree
general population		82	female	1 European	no	Secondary	agree																							Strongly agree															I do not talk about nut consumption with my GP, dietitian or nurse		Agree	Disagree	Agree
general population		21	female	1 European	yes	Secondary	agree	disagree	agree	neither agree nor disagree	neither agree nor disagree	neither agree nor disagree	neither agree nor disagree	agree	neither agree nor disagree	agree	strongly agree	disagree	neither agree nor disagree	i don't know	i don't know	Agree	Agree	Strongly agree	Strongly agree	Strongly agree	Agree	Agree	Agree	Agree	Agree	Agree	Agree	Disagree	Disagree										I do not talk about nut consumption with my GP, dietitian or nurse		Disagree	Disagree	Agree
general population		53	male	1 European	yes	Post-secondary	disagree	neither agree nor disagree	agree	neither agree nor disagree	agree	agree	neither agree nor disagree	agree	neither agree nor disagree	agree	agree	disagree	disagree	disagree	disagree	I don't know	I don't know	I don't know	Agree	Agree	Agree	I don't know	I don't know	I don't know	I don't know	I don't know	I don't know	I don't know	Agree										I do not talk about nut consumption with my GP, dietitian or nurse		Disagree	Agree	Agree
general population		23	female	4 Asian	no	Secondary	agree	strongly disagree	agree	disagree	strongly agree	disagree	i don't know	disagree	i don't know	i don't know	neither agree nor disagree	disagree	i don't know	i don't know	i don't know	Agree	Agree	Disagree	Disagree	Disagree	Disagree	Disagree	Disagree	Agree	Disagree	Strongly agree	Strongly agree	Neither agree nor disagree	Neither agree nor disagree										I do not talk about nut consumption with my GP, dietitian or nurse		Strongly agree	Agree	Strongly agree
general population		52	female	2 Maori	yes	Secondary	agree	neither agree nor disagree	agree	neither agree nor disagree	agree	neither agree nor disagree	neither agree nor disagree	disagree	agree	neither agree nor disagree	neither agree nor disagree	neither agree nor disagree	neither agree nor disagree	neither agree nor disagree	neither agree nor disagree	Agree	Agree	Agree	Neither agree nor disagree	Agree	Agree	Agree	Agree	Neither agree nor disagree	Disagree	Neither agree nor disagree	Agree	Agree	Agree										I do not talk about nut consumption with my GP, dietitian or nurse		Strongly agree	Neither agree nor disagree	Agree
general population		75	male	2 Maori	no	Secondary	agree	agree	agree			agree	agree				agree					Neither agree nor disagree	Neither agree nor disagree	Neither agree nor disagree	Neither agree nor disagree	Neither agree nor disagree	Neither agree nor disagree	Neither agree nor disagree	Neither agree nor disagree	Neither agree nor disagree	Neither agree nor disagree	Neither agree nor disagree	Neither agree nor disagree	Neither agree nor disagree	Neither agree nor disagree										I do not talk about nut consumption with my GP, dietitian or nurse
general population		42	male	1 European	yes	Secondary	neither agree nor disagree	i don't know	agree	i don't know	i don't know	i don't know	i don't know	agree	i don't know	i don't know	agree	disagree	i don't know	i don't know	i don't know	Agree	Disagree	Disagree	Disagree	Disagree	I don't know	Agree	Disagree	Disagree	Disagree	Disagree	Disagree	Disagree	Disagree										I do not talk about nut consumption with my GP, dietitian or nurse		Disagree	Agree	Agree
general population		71	male	2 Maori	yes	Secondary	agree	i don't know	agree	i don't know	i don't know	i don't know	i don't know	i don't know	i don't know	i don't know	agree	i don't know	i don't know	i don't know	i don't know	Neither agree nor disagree	Agree	Agree	Agree	Agree	Agree	Neither agree nor disagree	Neither agree nor disagree	Agree	Disagree	I don't know	I don't know	Agree	Agree										I do not talk about nut consumption with my GP, dietitian or nurse		Neither agree nor disagree	Neither agree nor disagree	Neither agree nor disagree
general population		88	male	1 European	yes	Post-secondary	agree	agree	agree	agree	neither agree nor disagree	neither agree nor disagree	neither agree nor disagree	neither agree nor disagree	neither agree nor disagree	neither agree nor disagree	neither agree nor disagree	neither agree nor disagree	neither agree nor disagree	neither agree nor disagree	neither agree nor disagree	I don't know	Neither agree nor disagree	Neither agree nor disagree	Neither agree nor disagree	Neither agree nor disagree	Neither agree nor disagree	Neither agree nor disagree	Neither agree nor disagree	Neither agree nor disagree	Neither agree nor disagree	Neither agree nor disagree	Neither agree nor disagree	Neither agree nor disagree	Neither agree nor disagree												I don't know	I don't know	I don't know
general population		50	female	1 European	no	Secondary	agree	disagree	agree	disagree	neither agree nor disagree	strongly disagree	agree	disagree	agree	agree	agree	i don't know	strongly disagree	strongly disagree	neither agree nor disagree	Neither agree nor disagree	Agree	Agree	Agree	Agree	Agree	Disagree	Disagree	Agree	Disagree	Agree	Disagree	Agree	Agree										I do not talk about nut consumption with my GP, dietitian or nurse		Agree	Agree	Agree
general population		35	female	1 European	yes	Post-secondary	neither agree nor disagree	disagree	agree	i don't know	agree	i don't know	i don't know	agree	i don't know	i don't know	neither agree nor disagree	neither agree nor disagree	i don't know	i don't know	i don't know	Agree	Agree	Neither agree nor disagree	Neither agree nor disagree	I don't know	Agree	Agree	I don't know	Neither agree nor disagree	Disagree	Agree	Agree	Agree	Agree										I do not talk about nut consumption with my GP, dietitian or nurse		Neither agree nor disagree	Agree	Agree
general population		43	female	6 Other/not stated	yes	Post-secondary	strongly disagree	strongly disagree	strongly agree	strongly disagree	strongly agree	i don't know	i don't know	disagree	i don't know	i don't know	agree	agree	agree	i don't know	i don't know	Strongly disagree	I don't know	Agree	Disagree	Strongly disagree	Strongly disagree	I don't know	Strongly disagree	Strongly disagree	Strongly disagree	Disagree	Disagree	Agree	Agree											I have not seen a GP, dietitian or nurse in the last 5 years	Agree	Strongly agree	Neither agree nor disagree
general population		47	female	1 European	no	Post-secondary	disagree	strongly disagree	strongly agree	disagree	strongly agree	disagree	i don't know	disagree	i don't know	i don't know	agree	neither agree nor disagree	i don't know	i don't know	i don't know	Agree	Agree	Agree	Neither agree nor disagree	Agree	Agree	Disagree	Disagree	Agree	Disagree	Agree	Agree	Agree	Agree										I do not talk about nut consumption with my GP, dietitian or nurse		Agree	Agree	Agree
general population (excluded)		65	female	1 European	yes	Secondary	agree		agree													Strongly agree	Strongly agree	Strongly agree	Strongly agree	Strongly agree	Strongly agree			Strongly agree															I do not talk about nut consumption with my GP, dietitian or nurse				Strongly agree
general population (excluded)		47	female	1 European	yes	Post-secondary	agree	disagree	agree	disagree	agree	disagree	i don't know	i don't know	agree	i don't know	agree	agree	neither agree nor disagree	agree	i don't know	Agree	Neither agree nor disagree	Agree	Neither agree nor disagree	Neither agree nor disagree	Agree	Agree	Neither agree nor disagree	Neither agree nor disagree	Neither agree nor disagree	Agree	Agree	Neither agree nor disagree	Agree										I do not talk about nut consumption with my GP, dietitian or nurse		Agree	Agree	Agree
general population		58	female	1 European	yes	Post-secondary	strongly agree	disagree	agree	disagree	neither agree nor disagree	disagree	agree	disagree	agree	agree	agree	disagree	disagree	disagree	agree	Neither agree nor disagree	Neither agree nor disagree	Neither agree nor disagree	Neither agree nor disagree	Neither agree nor disagree	Neither agree nor disagree	Agree	Agree	Strongly agree	Neither agree nor disagree	Agree	Agree	Neither agree nor disagree	Neither agree nor disagree										I do not talk about nut consumption with my GP, dietitian or nurse		Agree	Agree	Agree
general population		45	female	1 European	yes	Post-secondary	agree	i don't know	agree	i don't know	agree	agree	agree	agree	agree	agree	agree	strongly disagree	i don't know	strongly disagree	agree	Agree	Agree	Agree	Agree	Agree	Agree	Agree	Agree	Agree	Agree	Agree	Agree	Agree	Agree										I do not talk about nut consumption with my GP, dietitian or nurse		Disagree	Disagree	Disagree
general population		59	male	1 European	yes	Post-secondary	agree	neither agree nor disagree	neither agree nor disagree	neither agree nor disagree	i don't know	neither agree nor disagree	i don't know	i don't know	i don't know	neither agree nor disagree	neither agree nor disagree	i don't know	i don't know	i don't know	i don't know	Agree	Agree	Agree	Agree	Agree	Agree	Agree	Disagree	Agree	Neither agree nor disagree	Agree	Agree	I don't know	Agree										I do not talk about nut consumption with my GP, dietitian or nurse		Agree	Agree	Agree
general population		42	male	1 European	yes	Post-secondary	disagree	disagree	agree	disagree	agree	neither agree nor disagree	neither agree nor disagree	neither agree nor disagree	neither agree nor disagree	neither agree nor disagree	neither agree nor disagree	neither agree nor disagree	agree	disagree	neither agree nor disagree	Agree	Agree	Agree	Agree	Agree	Agree	Neither agree nor disagree	Neither agree nor disagree	Agree	Neither agree nor disagree	Agree	Agree	Agree	Agree										I do not talk about nut consumption with my GP, dietitian or nurse		Neither agree nor disagree	Neither agree nor disagree	Neither agree nor disagree
general population		52	female	1 European	yes	Secondary	agree	i don't know	agree	i don't know	strongly agree	i don't know	i don't know	i don't know	i don't know	i don't know	agree	neither agree nor disagree	i don't know	i don't know	i don't know	Agree	Strongly agree	Agree	Agree	Agree	Agree	Neither agree nor disagree	Disagree	Agree	Neither agree nor disagree	Strongly agree	I don't know	Agree	Agree										I do not talk about nut consumption with my GP, dietitian or nurse		Neither agree nor disagree	Agree	I don't know
general population		27	female	1 European	yes	Post-secondary	strongly agree	disagree	agree	neither agree nor disagree	disagree	disagree	agree	neither agree nor disagree	agree	agree	agree	disagree	i don't know	i don't know	i don't know	Agree	Agree	Agree	Agree	Agree	Agree	Agree	Disagree	Agree	Agree	Agree	Agree		Neither agree nor disagree										I do not talk about nut consumption with my GP, dietitian or nurse		Agree	Agree	Neither agree nor disagree
general population		68	female	1 European	yes	Post-secondary	neither agree nor disagree	disagree	neither agree nor disagree	neither agree nor disagree	neither agree nor disagree	neither agree nor disagree	neither agree nor disagree	agree	agree	agree	agree	disagree	agree	agree	neither agree nor disagree	Neither agree nor disagree	Neither agree nor disagree	Neither agree nor disagree	Neither agree nor disagree	Neither agree nor disagree	Neither agree nor disagree	Neither agree nor disagree	Neither agree nor disagree	Neither agree nor disagree	Neither agree nor disagree	Neither agree nor disagree	Neither agree nor disagree	Agree	Agree										I do not talk about nut consumption with my GP, dietitian or nurse		Neither agree nor disagree	Agree	Neither agree nor disagree
general population		67	female	1 European	no	Secondary	agree	neither agree nor disagree	neither agree nor disagree	neither agree nor disagree	neither agree nor disagree	neither agree nor disagree	agree	agree	agree	agree	neither agree nor disagree	disagree	neither agree nor disagree	agree	neither agree nor disagree	Agree	Agree	Agree	Disagree	Neither agree nor disagree	Agree	Disagree	Disagree	Neither agree nor disagree	Neither agree nor disagree	Agree	Agree	Agree	Agree										I do not talk about nut consumption with my GP, dietitian or nurse		Agree	Agree	Agree
general population		42	female	1 European	yes	Post-secondary	agree	disagree	agree	disagree	agree	disagree	agree	disagree	strongly disagree	neither agree nor disagree	agree	neither agree nor disagree	disagree	disagree	disagree	Neither agree nor disagree	Neither agree nor disagree	Neither agree nor disagree	Neither agree nor disagree	Neither agree nor disagree	Neither agree nor disagree	Neither agree nor disagree	Neither agree nor disagree	Neither agree nor disagree	Neither agree nor disagree	Neither agree nor disagree	Neither agree nor disagree	Neither agree nor disagree	Neither agree nor disagree										I do not talk about nut consumption with my GP, dietitian or nurse		Agree	Neither agree nor disagree	Agree
general population		82	female	1 European	no	Secondary	neither agree nor disagree	neither agree nor disagree	neither agree nor disagree	neither agree nor disagree	neither agree nor disagree	neither agree nor disagree	neither agree nor disagree	neither agree nor disagree	neither agree nor disagree	neither agree nor disagree	neither agree nor disagree	neither agree nor disagree	neither agree nor disagree	neither agree nor disagree	neither agree nor disagree	Neither agree nor disagree	Neither agree nor disagree	Neither agree nor disagree	Neither agree nor disagree	Neither agree nor disagree	Neither agree nor disagree	Neither agree nor disagree	Neither agree nor disagree	Neither agree nor disagree	Neither agree nor disagree	Neither agree nor disagree	Neither agree nor disagree	Neither agree nor disagree	Neither agree nor disagree										I do not talk about nut consumption with my GP, dietitian or nurse		Neither agree nor disagree	Neither agree nor disagree	Neither agree nor disagree
general population (excluded)		63	male	1 European	yes	Post-secondary	agree	strongly disagree	i don't know	i don't know	agree	disagree	i don't know	i don't know	i don't know	i don't know	disagree	i don't know	i don't know	i don't know	i don't know	Disagree	Agree	Neither agree nor disagree	Neither agree nor disagree	Neither agree nor disagree	Neither agree nor disagree	Agree	Disagree	Disagree	Disagree	Disagree	Disagree	Agree	Agree										I do not talk about nut consumption with my GP, dietitian or nurse	I have not seen a GP, dietitian or nurse in the last 5 years	Disagree	Agree	Disagree
general population		49	female	1 European	yes	Post-secondary	strongly agree	strongly agree	strongly agree	strongly agree	neither agree nor disagree	neither agree nor disagree	neither agree nor disagree	neither agree nor disagree	agree	agree	strongly agree	disagree	agree	disagree	agree	Disagree	Disagree	Disagree	Disagree	Disagree	Disagree	Disagree	Disagree	Disagree	Disagree	Disagree	Disagree	Neither agree nor disagree	Neither agree nor disagree										I do not talk about nut consumption with my GP, dietitian or nurse		Agree	Agree	Agree
general population		31	female	2 Maori	yes	Secondary	i don't know	i don't know	i don't know	i don't know	i don't know	i don't know	i don't know	i don't know	i don't know	i don't know	i don't know	i don't know	i don't know	i don't know	i don't know	Neither agree nor disagree	Neither agree nor disagree	Neither agree nor disagree	Neither agree nor disagree	Neither agree nor disagree	Neither agree nor disagree	Neither agree nor disagree	Neither agree nor disagree	Neither agree nor disagree	Neither agree nor disagree	Neither agree nor disagree	Neither agree nor disagree	Neither agree nor disagree	Neither agree nor disagree										I do not talk about nut consumption with my GP, dietitian or nurse		Strongly disagree	Strongly disagree	Strongly disagree
general population		63	female	2 Maori	yes	Secondary	i don't know	i don't know	i don't know	i don't know	i don't know	i don't know	i don't know	i don't know	i don't know	i don't know	i don't know	i don't know	i don't know	i don't know	i don't know	Neither agree nor disagree	I don't know	I don't know	Neither agree nor disagree	Neither agree nor disagree	Agree	I don't know	Disagree	Agree	Disagree	Neither agree nor disagree	Neither agree nor disagree	Disagree	Disagree										I do not talk about nut consumption with my GP, dietitian or nurse		Agree	Agree	Agree
general population		52	male	1 European	yes	Post-secondary	agree	strongly disagree	strongly agree	disagree	strongly agree	disagree	agree	disagree	agree	agree	strongly agree	disagree	neither agree nor disagree	neither agree nor disagree	agree	Neither agree nor disagree	Agree	Agree	Agree	Agree	Agree	Neither agree nor disagree	Neither agree nor disagree	Neither agree nor disagree	Neither agree nor disagree	Agree	Agree	Strongly agree	Strongly agree										I do not talk about nut consumption with my GP, dietitian or nurse		Agree	Agree	Strongly agree
general population		47	male	6 Other/not stated	yes	Post-secondary	agree	neither agree nor disagree	i don't know	i don't know	agree	i don't know	i don't know	agree	i don't know	i don't know	i don't know	agree	i don't know	i don't know	i don't know	Agree	Agree	I don't know	Agree	I don't know	I don't know	I don't know	Agree	Agree	Agree	I don't know	I don't know	I don't know	I don't know											I have not seen a GP, dietitian or nurse in the last 5 years	I don't know	I don't know	I don't know
general population		68	male	1 European	no	Post-secondary	strongly agree	disagree	strongly agree	disagree	agree	strongly disagree	agree	agree	strongly disagree	agree	neither agree nor disagree	neither agree nor disagree	agree	neither agree nor disagree	i don't know	Agree	Agree	Neither agree nor disagree	Neither agree nor disagree	Neither agree nor disagree	Neither agree nor disagree	Disagree	Disagree	Disagree	Disagree	Disagree	Disagree	Agree	Agree										I do not talk about nut consumption with my GP, dietitian or nurse		Agree	Agree	Agree
general population		67	male	1 European	no	Secondary	strongly agree	disagree	agree	disagree	agree	i don't know	i don't know	i don't know	agree	agree	disagree	agree	disagree	disagree	i don't know	Agree	Agree	Agree	Agree	Disagree	Agree	Agree	Strongly disagree	Agree	Agree	Disagree	Disagree	Agree	Agree										I do not talk about nut consumption with my GP, dietitian or nurse		Agree	Agree	Agree
general population		57	female	1 European	yes	Post-secondary	strongly agree	disagree	strongly agree	neither agree nor disagree	agree	disagree	agree	disagree	agree	neither agree nor disagree	agree	disagree	disagree	disagree	agree	Neither agree nor disagree	Agree	Agree	Neither agree nor disagree	Agree	Agree	Agree	Disagree	Agree	Neither agree nor disagree	Agree	Agree	Agree	Agree										I do not talk about nut consumption with my GP, dietitian or nurse		Disagree	Disagree	Agree
general population		63	male	1 European	no	Post-secondary																Neither agree nor disagree																							I do not talk about nut consumption with my GP, dietitian or nurse
general population		21	female	1 European	no	Secondary	neither agree nor disagree	neither agree nor disagree	neither agree nor disagree	neither agree nor disagree	agree	agree	disagree	agree	neither agree nor disagree	disagree	disagree	agree	agree	neither agree nor disagree	neither agree nor disagree	Neither agree nor disagree	Neither agree nor disagree	Neither agree nor disagree	Neither agree nor disagree	Neither agree nor disagree	Agree	Neither agree nor disagree	Neither agree nor disagree	Neither agree nor disagree	Neither agree nor disagree	Neither agree nor disagree	Neither agree nor disagree	Agree	Agree										I do not talk about nut consumption with my GP, dietitian or nurse		Neither agree nor disagree	Agree	Agree
general population		44	female	2 Maori	no	Post-secondary	strongly agree		strongly agree		strongly agree														Strongly agree	Strongly agree	Strongly agree		Strongly agree	Strongly agree															I do not talk about nut consumption with my GP, dietitian or nurse		Strongly agree	Strongly agree	Strongly agree
general population		47	female	1 European	no	Post-secondary	neither agree nor disagree	strongly disagree	i don't know	strongly disagree	agree	strongly disagree	agree	strongly disagree	i don't know	i don't know	agree	agree	strongly disagree	strongly disagree	i don't know	Agree	Agree	Strongly disagree	Neither agree nor disagree	Strongly disagree	Agree	Neither agree nor disagree	Neither agree nor disagree	Strongly disagree	Strongly disagree	Neither agree nor disagree	Strongly agree	Agree	Agree										I do not talk about nut consumption with my GP, dietitian or nurse		Strongly agree	Strongly agree	Strongly agree
general population		29	female	1 European	yes	Post-secondary	strongly agree	strongly disagree	strongly agree	disagree	neither agree nor disagree	disagree	agree	disagree	agree	i don't know	agree	disagree	disagree	disagree	agree	Agree	Agree	Agree	Agree	Neither agree nor disagree	Neither agree nor disagree	Agree	Agree	Strongly agree	Neither agree nor disagree	Disagree	Neither agree nor disagree	Agree	Neither agree nor disagree										I do not talk about nut consumption with my GP, dietitian or nurse		Agree	Neither agree nor disagree	Neither agree nor disagree
general population (excluded)		37	female	1 European	yes	Post-secondary	strongly agree	strongly disagree	agree	disagree	agree	disagree	neither agree nor disagree	disagree	agree	agree	agree	disagree	disagree	disagree	agree	Agree	Strongly agree	Strongly agree	Agree	Agree	Agree	Disagree	Agree	Strongly agree	Disagree	Agree	Neither agree nor disagree	Agree	Agree										I do not talk about nut consumption with my GP, dietitian or nurse		Disagree	Neither agree nor disagree	Disagree
general population		57	female	1 European	yes	Post-secondary	disagree	disagree	neither agree nor disagree	neither agree nor disagree	agree	neither agree nor disagree	disagree	agree	disagree	disagree	disagree	neither agree nor disagree	i don't know	i don't know	i don't know										Agree														I do not talk about nut consumption with my GP, dietitian or nurse
general population		65	male	4 Asian	yes	Secondary	disagree	i don't know	i don't know	agree	agree	agree	i don't know	strongly agree	i don't know	i don't know	agree	agree	agree	agree	i don't know	I don't know	Agree	Agree	I don't know	Agree	Agree	Agree	I don't know	Strongly agree	Agree	Strongly agree	Strongly agree	Strongly agree	Strongly agree				Eat LESS nuts or nut butters/spreads by your general practitioner (GP)		Eat LESS nuts or nut butters/spreads by your dietitian						Strongly agree	Strongly agree	Strongly agree
general population		66	female	1 European	yes	Post-secondary	strongly agree	disagree	agree	agree	strongly agree	disagree	neither agree nor disagree	agree	neither agree nor disagree	disagree	strongly agree	strongly agree	disagree	disagree	agree	Disagree	Agree	Agree	Agree	Disagree	Disagree	Disagree	Strongly disagree	Agree	Strongly disagree	Strongly agree	Strongly agree	I don't know	I don't know										I do not talk about nut consumption with my GP, dietitian or nurse		Strongly agree	Strongly agree	Strongly agree
general population		53	female	1 European	no	Post-secondary	strongly agree	strongly agree	agree	strongly disagree	strongly agree	i don't know	i don't know	i don't know	i don't know	strongly agree	neither agree nor disagree	strongly agree	i don't know	i don't know	i don't know	Neither agree nor disagree	Neither agree nor disagree	Neither agree nor disagree	I don't know	Neither agree nor disagree	Neither agree nor disagree	Strongly disagree	Disagree	Strongly agree	Disagree	Strongly agree	Strongly agree	Agree	Agree						Eat LESS nuts or nut butters/spreads by your dietitian						Strongly agree	Strongly agree	Strongly agree
general population		45	female	1 European	no	Secondary	i don't know	agree	agree	i don't know	i don't know	neither agree nor disagree	neither agree nor disagree	neither agree nor disagree	i don't know	i don't know	agree	disagree	disagree	disagree	i don't know	Neither agree nor disagree	Agree	I don't know	I don't know	Agree	Agree	I don't know	Agree	Agree	Agree	I don't know	I don't know	I don't know	I don't know										I do not talk about nut consumption with my GP, dietitian or nurse		I don't know	I don't know	I don't know
general population		20	male	6 Other/not stated	no	Secondary	agree	disagree	agree	neither agree nor disagree	agree	disagree	neither agree nor disagree	neither agree nor disagree	i don't know	agree	strongly agree	agree	neither agree nor disagree	i don't know	agree	Agree	Neither agree nor disagree	Neither agree nor disagree	Agree	Neither agree nor disagree	Neither agree nor disagree	Agree	Agree	Strongly agree	Agree	Neither agree nor disagree	Neither agree nor disagree	Strongly agree	Strongly agree										I do not talk about nut consumption with my GP, dietitian or nurse		Disagree	Disagree	Neither agree nor disagree
general population		65	female	4 Asian	no	Post-secondary	agree	agree	strongly agree	neither agree nor disagree	strongly agree	neither agree nor disagree	agree	neither agree nor disagree	neither agree nor disagree	agree	neither agree nor disagree	agree	agree	neither agree nor disagree	disagree	Neither agree nor disagree	Agree	Strongly agree	Agree	Neither agree nor disagree	Disagree	Agree	Neither agree nor disagree	Neither agree nor disagree	Disagree	Disagree	Disagree	I don't know	I don't know										I do not talk about nut consumption with my GP, dietitian or nurse		Disagree	Disagree	Disagree
general population		70	female	1 European	yes	Post-secondary	strongly agree	disagree	strongly agree	strongly agree	strongly agree	neither agree nor disagree	strongly agree	neither agree nor disagree			neither agree nor disagree	disagree	i don't know	i don't know	i don't know	Strongly agree	Strongly agree	Agree	Agree	Agree	I don't know	Neither agree nor disagree		Disagree	Disagree		Strongly agree												I do not talk about nut consumption with my GP, dietitian or nurse		Neither agree nor disagree	Neither agree nor disagree	Strongly agree
general population		64	female	1 European	yes	Secondary	strongly agree	disagree	neither agree nor disagree	disagree	agree	disagree	neither agree nor disagree	neither agree nor disagree	agree	agree	agree	disagree	disagree	disagree	neither agree nor disagree																								I do not talk about nut consumption with my GP, dietitian or nurse		Agree	Agree	Agree
general population		31	female	4 Asian	yes	Post-secondary	strongly agree	agree	strongly agree	neither agree nor disagree	disagree	agree	strongly agree	neither agree nor disagree	agree	agree	strongly agree		i don't know	i don't know	i don't know	Agree	Strongly agree	Strongly agree	Agree	Agree	Disagree	Neither agree nor disagree	Disagree	Disagree	Agree	Agree	Agree	I don't know	I don't know										I do not talk about nut consumption with my GP, dietitian or nurse		Agree	Agree	Agree
general population		82	male	1 European	no	Secondary	strongly agree	disagree	agree	disagree	disagree	disagree	i don't know	agree	agree	agree	agree	agree	disagree	disagree	strongly agree	Agree	Agree	Agree	Agree	Strongly agree	Agree	Disagree	Agree	Agree	Neither agree nor disagree	Neither agree nor disagree	Disagree	Agree	Agree	Eat MORE nuts or nut butters/spreads by your general practitioner (GP)											Agree	Agree	Agree
general population		23	female	4 Asian	no	Post-secondary	agree	neither agree nor disagree	agree	i don't know	neither agree nor disagree	i don't know	i don't know	agree	i don't know	i don't know	neither agree nor disagree	i don't know	i don't know	i don't know	i don't know	Neither agree nor disagree	I don't know	Agree	Agree	Agree	I don't know	I don't know	Strongly agree	Disagree	Strongly agree	Agree	Agree	Disagree	Disagree										I do not talk about nut consumption with my GP, dietitian or nurse		Neither agree nor disagree	Neither agree nor disagree	Disagree
general population		49	male	1 European	yes	Secondary	agree	disagree	neither agree nor disagree	neither agree nor disagree	neither agree nor disagree	neither agree nor disagree	neither agree nor disagree	neither agree nor disagree	neither agree nor disagree	neither agree nor disagree	agree	neither agree nor disagree	neither agree nor disagree	disagree	neither agree nor disagree	Agree	Agree	Agree	Agree	Agree	Agree	Neither agree nor disagree	Disagree	Neither agree nor disagree	Disagree	Neither agree nor disagree	Neither agree nor disagree	Agree	Agree										I do not talk about nut consumption with my GP, dietitian or nurse		Agree	Agree	Agree
general population		51	female	2 Maori	yes	Post-secondary	agree	i don't know	i don't know	i don't know	i don't know	i don't know	i don't know	i don't know	i don't know	i don't know	i don't know	i don't know	i don't know	i don't know	i don't know	I don't know	I don't know	I don't know	I don't know	I don't know	I don't know	I don't know	I don't know	I don't know	I don't know	I don't know	I don't know	I don't know	I don't know										I do not talk about nut consumption with my GP, dietitian or nurse		I don't know	I don't know	I don't know
general population		25	male	1 European	yes	Secondary	strongly agree	agree	strongly agree	neither agree nor disagree	disagree	disagree	agree	disagree	neither agree nor disagree	agree	disagree	disagree	neither agree nor disagree	neither agree nor disagree	neither agree nor disagree	Neither agree nor disagree	Neither agree nor disagree	Strongly agree	Strongly agree	Neither agree nor disagree	Neither agree nor disagree	Agree	Disagree	Neither agree nor disagree	Disagree		Disagree	Disagree	Disagree										I do not talk about nut consumption with my GP, dietitian or nurse		Strongly disagree	Disagree	Strongly disagree
general population		74	female	1 European	no	Secondary	strongly agree	strongly agree	strongly agree	strongly agree	agree	strongly agree	strongly agree	strongly agree		strongly agree		disagree	strongly agree	strongly agree	strongly agree	Strongly agree	Strongly agree	Strongly agree	Strongly agree	Strongly agree	Strongly agree		Strongly agree	Disagree		Strongly agree				Eat MORE nuts or nut butters/spreads by your general practitioner (GP)											Agree	Agree	Agree
general population		25	female	6 Other/not stated	yes	Post-secondary	strongly agree	strongly agree	strongly agree	strongly agree	strongly agree	strongly agree	strongly agree	strongly agree	strongly disagree	strongly agree	strongly agree	disagree	strongly disagree	strongly agree	strongly agree	Strongly agree	Strongly agree	Strongly agree	Strongly agree	Strongly agree	Strongly agree	Strongly agree	Strongly agree	Strongly agree	Strongly agree	Strongly agree	Strongly agree	Strongly agree	Strongly agree										I do not talk about nut consumption with my GP, dietitian or nurse		Strongly agree	Strongly agree	Strongly agree
general population		31	male	4 Asian	yes	Post-secondary	agree	neither agree nor disagree	agree	disagree	agree	disagree	neither agree nor disagree	neither agree nor disagree	neither agree nor disagree	neither agree nor disagree	neither agree nor disagree	disagree	disagree	disagree	neither agree nor disagree	Agree	Agree	Agree	Agree	Agree	Agree	Agree	Agree	Agree	Agree	Agree	Agree	Agree	Agree										I do not talk about nut consumption with my GP, dietitian or nurse		Neither agree nor disagree	Agree	Agree
general population		79	male	1 European	no	Post-secondary	i don't know	i don't know	i don't know	i don't know	i don't know	i don't know	i don't know	i don't know	i don't know	i don't know	i don't know	i don't know	i don't know	i don't know	i don't know	I don't know	Disagree	Disagree	Disagree	I don't know	Disagree	Disagree	Disagree	Disagree	Disagree	I don't know	Disagree	Agree	Agree										I do not talk about nut consumption with my GP, dietitian or nurse		I don't know	I don't know	I don't know
general population		58	female	1 European	yes	Secondary	agree	agree	agree	agree	agree	neither agree nor disagree	agree	disagree	agree	agree	agree	neither agree nor disagree	agree	neither agree nor disagree	neither agree nor disagree	Disagree	Neither agree nor disagree	Neither agree nor disagree	Agree	Agree	Neither agree nor disagree	Agree	Disagree	Disagree	Agree	Disagree	Neither agree nor disagree	Disagree	Disagree										I do not talk about nut consumption with my GP, dietitian or nurse	I have not seen a GP, dietitian or nurse in the last 5 years	Agree	Agree	Agree
general population		29	female	2 Maori	yes	Post-secondary	neither agree nor disagree	disagree	agree	i don't know	agree	i don't know	i don't know	agree	i don't know	i don't know	neither agree nor disagree	strongly disagree	disagree	i don't know	i don't know	Strongly disagree	Strongly agree	Strongly agree	Strongly agree	Strongly agree	Strongly agree	Agree	Agree	Strongly agree	Disagree	Neither agree nor disagree	Neither agree nor disagree	Strongly agree	Strongly agree		Eat MORE nuts or nut butters/spreads by your general practice nurse										Agree	Agree	Agree
general population (excluded)		48	female	1 European	yes	Post-secondary	neither agree nor disagree	strongly disagree	agree	strongly disagree	neither agree nor disagree	neither agree nor disagree	i don't know	i don't know	i don't know	neither agree nor disagree	agree	neither agree nor disagree	i don't know	i don't know	i don't know	Agree	Agree	Agree	Disagree	Neither agree nor disagree	Agree	Neither agree nor disagree	Disagree	Disagree	Disagree	Agree	Agree	Agree	Agree										I do not talk about nut consumption with my GP, dietitian or nurse		Agree	Agree	Strongly agree
general population		30	male	6 Other/not stated	yes	Post-secondary	neither agree nor disagree	disagree	neither agree nor disagree	disagree	neither agree nor disagree	strongly agree	neither agree nor disagree	agree	agree	i don't know	agree	strongly disagree	strongly disagree	strongly disagree	i don't know	Strongly agree	Strongly agree	Strongly agree	Strongly disagree	Strongly agree	Strongly agree	Strongly disagree	Strongly disagree	Strongly agree	Strongly disagree	Disagree	Disagree	Agree	Agree										I do not talk about nut consumption with my GP, dietitian or nurse		Disagree	Disagree	Agree
general population		34	female	1 European	no	Post-secondary	agree	strongly disagree	strongly agree	i don't know	strongly agree	strongly disagree	agree	disagree	i don't know	i don't know	agree	agree	agree	agree	strongly disagree	Neither agree nor disagree	Agree	Neither agree nor disagree	Disagree	Disagree	Disagree	Disagree	Disagree	Strongly agree	Disagree	Disagree	Disagree	Agree	Agree	Eat MORE nuts or nut butters/spreads by your general practitioner (GP)									I do not talk about nut consumption with my GP, dietitian or nurse		Disagree	Disagree	Disagree
general population		47	male	1 European	yes	Post-secondary	agree	disagree	agree	disagree	neither agree nor disagree	neither agree nor disagree	agree	disagree	agree	agree	agree	agree	neither agree nor disagree	disagree	neither agree nor disagree	Agree	Agree	Agree	Agree	Disagree	Agree	Agree	Agree	Agree	Disagree	Neither agree nor disagree	Neither agree nor disagree	Agree	Agree										I do not talk about nut consumption with my GP, dietitian or nurse		Neither agree nor disagree	Agree	Agree
general population		68	male	1 European	no	Post-secondary	agree		disagree	disagree	agree	disagree	agree	disagree	i don't know	i don't know	neither agree nor disagree	disagree	disagree	disagree	i don't know	Neither agree nor disagree	Neither agree nor disagree	Neither agree nor disagree	Neither agree nor disagree	Neither agree nor disagree	I don't know	Neither agree nor disagree	Disagree	Agree	Disagree	Agree	Disagree	Neither agree nor disagree	I don't know										I do not talk about nut consumption with my GP, dietitian or nurse		Neither agree nor disagree	Agree	Agree
general population		53	female	6 Other/not stated
general population		35	male	1 European	yes	Secondary	agree	disagree	agree	disagree	neither agree nor disagree	neither agree nor disagree	neither agree nor disagree	disagree	neither agree nor disagree	neither agree nor disagree	agree	neither agree nor disagree	neither agree nor disagree	neither agree nor disagree	neither agree nor disagree	Neither agree nor disagree	Neither agree nor disagree	Neither agree nor disagree	Neither agree nor disagree	Neither agree nor disagree	Neither agree nor disagree	Neither agree nor disagree	Neither agree nor disagree	Neither agree nor disagree	Neither agree nor disagree	Neither agree nor disagree	Neither agree nor disagree	Neither agree nor disagree	Neither agree nor disagree										I do not talk about nut consumption with my GP, dietitian or nurse		Neither agree nor disagree	Neither agree nor disagree	Neither agree nor disagree
general population		50	male	1 European	yes	Post-secondary	agree	i don't know	strongly agree	i don't know	agree	i don't know	i don't know	i don't know	i don't know	agree	neither agree nor disagree	neither agree nor disagree	i don't know	i don't know	i don't know	Neither agree nor disagree	Agree	Neither agree nor disagree	Neither agree nor disagree	Neither agree nor disagree	Neither agree nor disagree	Strongly disagree	Neither agree nor disagree	Neither agree nor disagree	Neither agree nor disagree	Neither agree nor disagree	Neither agree nor disagree	Agree	Agree										I do not talk about nut consumption with my GP, dietitian or nurse		Neither agree nor disagree	Neither agree nor disagree	Neither agree nor disagree
general population		42	male	1 European	yes	Post-secondary	agree	disagree	agree	disagree	agree	agree	agree	neither agree nor disagree	agree	neither agree nor disagree	agree	agree	i don't know	i don't know	i don't know	Agree	Agree	Agree	Agree	Strongly agree	Agree	Agree	Neither agree nor disagree	Strongly agree	Disagree	Agree	Agree	Agree	Agree										I do not talk about nut consumption with my GP, dietitian or nurse		Agree	Agree	Agree
general population		69	female	1 European	no	Secondary	strongly agree	disagree		disagree	neither agree nor disagree	strongly disagree	neither agree nor disagree	disagree	agree	neither agree nor disagree	neither agree nor disagree	disagree	neither agree nor disagree	neither agree nor disagree	neither agree nor disagree		Strongly agree	Strongly agree	Agree	Agree	Agree	Agree	Neither agree nor disagree	Disagree	Disagree	Neither agree nor disagree	Neither agree nor disagree	Disagree	Disagree										I do not talk about nut consumption with my GP, dietitian or nurse		Agree	Disagree	Agree
general population		20	male	1 European	yes	Secondary	agree	agree	strongly agree	i don't know	neither agree nor disagree	i don't know	neither agree nor disagree	disagree	i don't know	i don't know	disagree	i don't know	i don't know	i don't know	i don't know	Neither agree nor disagree	Neither agree nor disagree	Agree	Agree	Agree	Agree	Neither agree nor disagree	Neither agree nor disagree	Neither agree nor disagree	Disagree	Disagree	Disagree	Neither agree nor disagree	Neither agree nor disagree										I do not talk about nut consumption with my GP, dietitian or nurse		Neither agree nor disagree	Neither agree nor disagree	Disagree
general population		69	male	1 European	no	Secondary	agree	disagree	agree	disagree	disagree	disagree	agree	disagree	agree	agree	agree	agree	disagree	disagree	disagree	Agree	Agree	Agree	Disagree	Agree	Agree	Agree	Agree	Agree	Disagree	Disagree	Disagree	Agree	Agree										I do not talk about nut consumption with my GP, dietitian or nurse		Strongly agree	Strongly agree	Strongly agree
general population		59	female	1 European	yes	Secondary	strongly agree	agree	agree	disagree	disagree	agree	agree	i don't know	i don't know	i don't know	agree	strongly disagree	strongly disagree	strongly disagree	i don't know	Agree	Agree	Agree	Agree	Agree	Agree	Neither agree nor disagree	Disagree	Disagree	Disagree	Disagree	Disagree	Disagree	Disagree										I do not talk about nut consumption with my GP, dietitian or nurse		Disagree	Disagree	Disagree
general population		47	female	1 European	yes	Secondary	neither agree nor disagree	neither agree nor disagree	agree	neither agree nor disagree	agree	neither agree nor disagree	neither agree nor disagree	agree	neither agree nor disagree	neither agree nor disagree	neither agree nor disagree	neither agree nor disagree	neither agree nor disagree	neither agree nor disagree	neither agree nor disagree	Neither agree nor disagree	Neither agree nor disagree	Neither agree nor disagree	Neither agree nor disagree	Neither agree nor disagree	Neither agree nor disagree	Strongly agree	Strongly agree	Strongly agree	Neither agree nor disagree	Neither agree nor disagree	Neither agree nor disagree	Strongly agree	Strongly agree										I do not talk about nut consumption with my GP, dietitian or nurse		Strongly agree	Strongly agree	Strongly agree
general population		55	male	1 European	yes	Post-secondary	neither agree nor disagree	disagree	agree	neither agree nor disagree	neither agree nor disagree	neither agree nor disagree	agree	disagree	agree		agree	agree	neither agree nor disagree	neither agree nor disagree	neither agree nor disagree	Neither agree nor disagree	Agree	Agree	Agree	Agree	Agree	Neither agree nor disagree	Neither agree nor disagree	Agree	Disagree	Agree	Agree	Agree	Agree										I do not talk about nut consumption with my GP, dietitian or nurse		Agree	Agree	Agree
general population		60	male	1 European	yes	Post-secondary	agree	i don't know	i don't know	i don't know	i don't know	i don't know	i don't know	i don't know	i don't know	i don't know	agree	agree	i don't know	i don't know	i don't know	I don't know	I don't know	I don't know	I don't know	I don't know	I don't know	I don't know	I don't know	Agree	I don't know	I don't know	I don't know	I don't know	I don't know										I do not talk about nut consumption with my GP, dietitian or nurse	I have not seen a GP, dietitian or nurse in the last 5 years	Agree	I don't know	Agree
general population		63	male	1 European	no	Secondary	strongly agree	i don't know	i don't know	neither agree nor disagree	disagree	disagree	agree	agree	i don't know	agree	neither agree nor disagree	disagree	disagree	disagree	agree	Agree	Agree	Agree	Neither agree nor disagree	Agree	Neither agree nor disagree	Neither agree nor disagree	Neither agree nor disagree	Agree	Agree	Agree	Neither agree nor disagree	Neither agree nor disagree	Neither agree nor disagree			Eat MORE nuts or nut butters/spreads by your dietitian									Neither agree nor disagree	Neither agree nor disagree	Neither agree nor disagree
general population		49	female	2 Maori	yes	Secondary	agree	disagree	agree	disagree	neither agree nor disagree	disagree	agree	disagree	neither agree nor disagree	agree	neither agree nor disagree	disagree	i don't know	disagree	i don't know	Strongly agree	Neither agree nor disagree	Neither agree nor disagree	I don't know	I don't know	I don't know	I don't know	Disagree	Neither agree nor disagree	Disagree	I don't know	I don't know	I don't know	Disagree										I do not talk about nut consumption with my GP, dietitian or nurse		Strongly disagree	Disagree	Disagree
general population		45	male	1 European	yes	Post-secondary	i don't know	disagree	strongly agree	disagree	strongly agree	i don't know	i don't know	i don't know	strongly disagree	strongly agree	strongly agree	strongly agree	i don't know	i don't know	i don't know	Strongly agree	Strongly agree	Strongly agree	Strongly agree	Strongly agree	Strongly agree	Strongly agree	Disagree	Strongly agree	Disagree	Disagree	Disagree	Disagree	Strongly agree			Eat MORE nuts or nut butters/spreads by your dietitian								I have not seen a GP, dietitian or nurse in the last 5 years	Disagree	Disagree	Neither agree nor disagree
general population		25	female	1 European	yes	Secondary	neither agree nor disagree	neither agree nor disagree	agree	neither agree nor disagree	neither agree nor disagree	neither agree nor disagree	neither agree nor disagree	agree	neither agree nor disagree	neither agree nor disagree	strongly agree	neither agree nor disagree	neither agree nor disagree	neither agree nor disagree	neither agree nor disagree	Neither agree nor disagree	Neither agree nor disagree	Neither agree nor disagree	Neither agree nor disagree	Agree	Neither agree nor disagree	Agree	Neither agree nor disagree	Neither agree nor disagree	Agree	Neither agree nor disagree	Neither agree nor disagree	Agree	Agree										I do not talk about nut consumption with my GP, dietitian or nurse		Neither agree nor disagree	Neither agree nor disagree	Neither agree nor disagree
general population		75	male	1 European	no				agree														Strongly agree		Strongly agree																				I do not talk about nut consumption with my GP, dietitian or nurse
general population		56	female	1 European	no	Secondary	agree	disagree	agree	agree	agree	agree	agree	agree	agree	agree	strongly agree	disagree	disagree	disagree	i don't know	Agree	Agree	Agree	Neither agree nor disagree	Agree	Agree	Disagree	Disagree	Disagree	Disagree	Agree	Disagree	Agree	Agree										I do not talk about nut consumption with my GP, dietitian or nurse		Agree	Agree	Agree
general population		65	male	1 European	no	Post-secondary	agree	disagree	disagree	i don't know	disagree	i don't know	i don't know	i don't know	i don't know	i don't know	agree	disagree	i don't know	disagree	i don't know	Neither agree nor disagree	Strongly agree	I don't know	Agree	I don't know	Agree	Agree	Disagree	Agree	Strongly disagree	I don't know	Disagree	Agree	Agree			Eat MORE nuts or nut butters/spreads by your dietitian							I do not talk about nut consumption with my GP, dietitian or nurse		Neither agree nor disagree	Neither agree nor disagree	Agree
general population		72	male	2 Maori	no	Secondary	i don't know	i don't know	i don't know	i don't know	i don't know	i don't know	i don't know	i don't know	i don't know	i don't know	strongly agree	i don't know	i don't know	i don't know	i don't know	I don't know	I don't know	I don't know	I don't know	I don't know	I don't know	I don't know	I don't know	Strongly agree	I don't know	I don't know	I don't know	I don't know	I don't know										I do not talk about nut consumption with my GP, dietitian or nurse		I don't know	I don't know	I don't know
general population		40	male	1 European	no	Secondary	agree	i don't know	i don't know	i don't know	i don't know	i don't know	i don't know	i don't know	i don't know	i don't know	i don't know	i don't know	i don't know	i don't know	i don't know	Strongly agree	Strongly agree	Strongly agree	Strongly agree	Strongly agree	Strongly agree	I don't know	I don't know	Strongly agree	Disagree	Strongly agree	Strongly agree	Strongly agree	Strongly agree										I do not talk about nut consumption with my GP, dietitian or nurse		Strongly agree	Strongly agree	Strongly agree
general population		55	female	1 European	yes	Post-secondary	i don't know	i don't know	i don't know	i don't know	i don't know	i don't know	i don't know	i don't know	i don't know	i don't know	i don't know	i don't know	i don't know	i don't know	i don't know	Neither agree nor disagree	Agree	I don't know	Neither agree nor disagree	I don't know	Agree	Agree	I don't know	Neither agree nor disagree	I don't know	Strongly agree	Agree	Agree	Agree										I do not talk about nut consumption with my GP, dietitian or nurse		Agree	Agree	Agree
general population		42	male	1 European	yes	Post-secondary	agree	i don't know	i don't know	i don't know	i don't know	i don't know	i don't know	i don't know	i don't know	i don't know	agree	i don't know	i don't know	i don't know	i don't know	Neither agree nor disagree	Strongly agree	Agree	Agree	Agree	Agree	Disagree	Agree	Strongly agree	Disagree	I don't know	I don't know	Agree	Agree										I do not talk about nut consumption with my GP, dietitian or nurse		Agree	Agree	Agree
general population		67	male	1 European	yes	Post-secondary	disagree	strongly disagree	i don't know	i don't know	strongly agree	strongly disagree	i don't know	agree	i don't know	i don't know	strongly agree	strongly agree	agree	agree	i don't know	Neither agree nor disagree	Neither agree nor disagree	Neither agree nor disagree	Neither agree nor disagree	Neither agree nor disagree	Neither agree nor disagree	Neither agree nor disagree	Neither agree nor disagree	Neither agree nor disagree	Neither agree nor disagree	Agree	Agree	Neither agree nor disagree	Neither agree nor disagree											I have not seen a GP, dietitian or nurse in the last 5 years	Agree	Agree	Agree
general population		67	male	1 European	no	Secondary	strongly agree	agree	strongly agree	agree	neither agree nor disagree	neither agree nor disagree	agree	agree	neither agree nor disagree	agree	agree	neither agree nor disagree	neither agree nor disagree	neither agree nor disagree	neither agree nor disagree	Neither agree nor disagree	Strongly agree	Strongly agree	Neither agree nor disagree	Neither agree nor disagree	Agree	Neither agree nor disagree	Neither agree nor disagree	Neither agree nor disagree	Disagree	Neither agree nor disagree	Neither agree nor disagree	Agree	Agree		Eat MORE nuts or nut butters/spreads by your general practice nurse										Agree	Agree	Strongly agree
general population		54	male	1 European	yes	Post-secondary	agree	strongly disagree	i don't know	i don't know	i don't know	i don't know	agree	i don't know	i don't know	i don't know	agree	neither agree nor disagree	i don't know	disagree	i don't know	Agree	Agree	Agree	Agree	Agree	Agree	Neither agree nor disagree	Agree	Agree	Agree	Agree	Neither agree nor disagree	Agree	Agree				Eat LESS nuts or nut butters/spreads by your general practitioner (GP)								Neither agree nor disagree	Neither agree nor disagree	Agree
general population		23	female	1 European	yes	Secondary	agree	disagree	agree	disagree	agree	disagree	i don't know	i don't know	agree	i don't know	strongly agree	neither agree nor disagree	i don't know	i don't know	i don't know	I don't know	Agree	Agree	Agree	I don't know	I don't know	Agree	Disagree	Strongly agree	Strongly disagree	Agree	Agree	I don't know	Strongly disagree										I do not talk about nut consumption with my GP, dietitian or nurse		Agree	Agree	Neither agree nor disagree
general population		51	male	1 European	yes	Post-secondary	strongly agree															Agree	Agree	Agree	Agree	Agree	Agree	Agree	Agree	Agree	Agree	Neither agree nor disagree	Neither agree nor disagree	Neither agree nor disagree	Neither agree nor disagree										I do not talk about nut consumption with my GP, dietitian or nurse		Agree	Agree
general population		44	male	1 European	yes	Post-secondary	disagree	disagree	agree	neither agree nor disagree	agree	agree	neither agree nor disagree	agree	neither agree nor disagree	agree	disagree	agree	agree	agree	disagree	Agree	Disagree	Agree	Agree	Agree	Neither agree nor disagree	Disagree	Agree	Agree	Disagree	Disagree	Disagree	Agree	Agree												Agree	Agree	Agree
general population		61	male	1 European	yes	Post-secondary	agree	neither agree nor disagree		i don't know	i don't know	disagree	i don't know	i don't know	i don't know	i don't know	agree	i don't know	neither agree nor disagree	i don't know	i don't know	I don't know	I don't know	I don't know	I don't know	Agree	Agree	I don't know	Neither agree nor disagree	Strongly agree	Disagree	I don't know	I don't know	Neither agree nor disagree	Neither agree nor disagree							MAINTAIN your level of nut consumption by your general practitioner (GP)					Agree	Agree	Agree
general population		52	male	2 Maori	yes	Secondary	agree	i don't know	i don't know	i don't know	i don't know	i don't know	i don't know	agree	i don't know	i don't know	agree	i don't know	i don't know	i don't know	i don't know	Agree	Agree	I don't know	I don't know	I don't know	I don't know	Agree	I don't know	I don't know	I don't know	I don't know	I don't know	I don't know	I don't know										I do not talk about nut consumption with my GP, dietitian or nurse		Agree	Agree	Agree
general population		24	male	1 European	no	Post-secondary	agree	neither agree nor disagree	agree	disagree	strongly agree	neither agree nor disagree	i don't know	strongly disagree	neither agree nor disagree	agree	neither agree nor disagree	strongly disagree	neither agree nor disagree	neither agree nor disagree	i don't know	Agree	Agree	Agree	Neither agree nor disagree	Agree	Agree	Agree	Neither agree nor disagree	Neither agree nor disagree	Agree	Agree	Agree	Agree	Agree											I have not seen a GP, dietitian or nurse in the last 5 years	Agree	Agree	Agree
general population		76	female	6 Other/not stated	no	Less than secondary	disagree	i don't know	i don't know	neither agree nor disagree	neither agree nor disagree	i don't know	i don't know	i don't know	i don't know	i don't know	neither agree nor disagree	disagree	i don't know	i don't know	i don't know	I don't know	Strongly disagree	Neither agree nor disagree	Strongly disagree	Disagree	Disagree	Neither agree nor disagree	Neither agree nor disagree	Neither agree nor disagree	Neither agree nor disagree	Neither agree nor disagree	Disagree	I don't know	Neither agree nor disagree										I do not talk about nut consumption with my GP, dietitian or nurse		Strongly agree	Strongly agree	Strongly agree
general population		73	female	1 European	no	Post-secondary	agree	agree	agree	i don't know	agree	i don't know	i don't know	i don't know	i don't know	i don't know	neither agree nor disagree	neither agree nor disagree	i don't know	i don't know	i don't know	Neither agree nor disagree	Neither agree nor disagree	Neither agree nor disagree	Neither agree nor disagree	Neither agree nor disagree	Disagree	Disagree	Disagree	Disagree	Disagree	Disagree	Disagree	Disagree	Disagree										I do not talk about nut consumption with my GP, dietitian or nurse		Agree	Agree	Agree
general population		18	male	4 Asian	no	Secondary	agree	disagree	agree	agree	agree	i don't know	i don't know	neither agree nor disagree	i don't know	i don't know	agree	neither agree nor disagree	i don't know	i don't know	i don't know	Agree	Agree	Agree	Agree	Agree	Neither agree nor disagree	Agree	Neither agree nor disagree	Agree	Agree	Agree	Neither agree nor disagree	Agree	Agree										I do not talk about nut consumption with my GP, dietitian or nurse		Agree	Agree	Agree
general population		52	male	2 Maori	yes	Secondary	strongly agree	strongly agree	agree	agree	disagree	agree	agree	agree	agree	i don't know	agree	neither agree nor disagree	disagree	strongly disagree	agree	Agree	Strongly agree	Agree	Agree	Strongly agree	Agree	Neither agree nor disagree	Agree	Strongly agree	Neither agree nor disagree	Agree	Neither agree nor disagree	Neither agree nor disagree	Neither agree nor disagree										I do not talk about nut consumption with my GP, dietitian or nurse		I don't know	I don't know	I don't know
general population		68	male	1 European	no	Post-secondary	disagree	i don't know	i don't know	i don't know	agree	i don't know	i don't know	i don't know	i don't know	i don't know	agree	disagree	i don't know	i don't know	i don't know	Disagree	Disagree	Disagree	Disagree	Disagree	Disagree	Disagree	Disagree	Disagree	Disagree	Disagree	Disagree	Disagree	Disagree										I do not talk about nut consumption with my GP, dietitian or nurse		Agree	Strongly agree	Agree
general population		46	male	4 Asian	yes	Post-secondary	agree	agree	agree	disagree	disagree	neither agree nor disagree	i don't know	disagree	i don't know	agree	neither agree nor disagree	disagree	disagree	disagree	agree	Agree	Agree	Agree	Agree	Agree	Neither agree nor disagree	Neither agree nor disagree	Disagree	Neither agree nor disagree	Agree	Agree	Agree	Agree	Agree										I do not talk about nut consumption with my GP, dietitian or nurse		Agree	Agree	Neither agree nor disagree
general population		52	female	1 European	yes	Secondary	strongly agree	agree	strongly agree	disagree	agree	disagree	agree	agree	agree	agree	strongly agree	neither agree nor disagree	disagree	strongly disagree	agree	Agree	Agree	Agree	Agree	Agree	Agree	Agree	Strongly agree	Agree	Neither agree nor disagree	Agree	Agree	Disagree	Disagree										I do not talk about nut consumption with my GP, dietitian or nurse		Agree	Strongly agree	Strongly agree
general population		60	male	1 European	no	Post-secondary	agree	neither agree nor disagree	agree	neither agree nor disagree	neither agree nor disagree	neither agree nor disagree	agree	disagree	neither agree nor disagree	neither agree nor disagree	neither agree nor disagree	neither agree nor disagree	neither agree nor disagree	neither agree nor disagree	neither agree nor disagree	Neither agree nor disagree	Neither agree nor disagree	Neither agree nor disagree	Neither agree nor disagree	Neither agree nor disagree	Neither agree nor disagree	Neither agree nor disagree	Neither agree nor disagree	Neither agree nor disagree	Neither agree nor disagree	Neither agree nor disagree	Neither agree nor disagree	Neither agree nor disagree	Neither agree nor disagree										I do not talk about nut consumption with my GP, dietitian or nurse		Neither agree nor disagree	Neither agree nor disagree	Neither agree nor disagree
general population		63	female	1 European	yes	Post-secondary	neither agree nor disagree	disagree	i don't know	i don't know	strongly agree	i don't know	i don't know	agree	i don't know	i don't know	agree	agree	i don't know	disagree	i don't know	Strongly agree	Strongly agree		Neither agree nor disagree	Neither agree nor disagree	Strongly agree	Neither agree nor disagree	Disagree	Disagree	Neither agree nor disagree	Strongly agree	Strongly agree	Strongly agree	Strongly agree										I do not talk about nut consumption with my GP, dietitian or nurse		Strongly agree	Strongly agree	Strongly agree
general population		52	female	2 Maori	yes	Secondary	i don't know	i don't know	i don't know	i don't know	i don't know	i don't know	i don't know	i don't know	strongly disagree	i don't know	neither agree nor disagree	i don't know	i don't know	i don't know	i don't know	Agree	Strongly agree	I don't know	I don't know	I don't know	I don't know	I don't know	I don't know	Strongly agree	I don't know	I don't know	I don't know	I don't know	Agree										I do not talk about nut consumption with my GP, dietitian or nurse		I don't know	I don't know	I don't know
general population		48	male	1 European	yes	Post-secondary	neither agree nor disagree	strongly disagree	agree	neither agree nor disagree	strongly agree	disagree	neither agree nor disagree	disagree	agree	i don't know	strongly agree	agree	strongly disagree	strongly disagree	i don't know	Disagree	Strongly agree	Strongly agree	Strongly agree	Strongly agree	Strongly agree	Strongly agree	Strongly agree	Strongly agree	Neither agree nor disagree	Neither agree nor disagree	Neither agree nor disagree	Strongly disagree	Strongly agree										I do not talk about nut consumption with my GP, dietitian or nurse		Agree	Agree	Agree
general population (excluded)		50	female	1 European	no	Post-secondary	agree	disagree	agree	strongly disagree	agree	disagree	agree	disagree	strongly disagree	agree	agree	disagree	neither agree nor disagree	disagree	neither agree nor disagree	Agree	Agree	Agree	Neither agree nor disagree	Agree	Agree	Agree	Neither agree nor disagree	Agree	Disagree	Agree	Neither agree nor disagree	Agree	Agree	Eat MORE nuts or nut butters/spreads by your general practitioner (GP)						MAINTAIN your level of nut consumption by your general practitioner (GP)					Strongly agree	Agree	Strongly agree
general population		32	female	1 European	yes	Post-secondary	agree	neither agree nor disagree	agree	neither agree nor disagree	agree	neither agree nor disagree	agree	neither agree nor disagree	agree	agree	agree	agree	neither agree nor disagree	neither agree nor disagree	neither agree nor disagree	Neither agree nor disagree	Neither agree nor disagree	Neither agree nor disagree	Neither agree nor disagree	Neither agree nor disagree	Neither agree nor disagree	Agree	Agree	Agree	Neither agree nor disagree	Neither agree nor disagree	Neither agree nor disagree	Neither agree nor disagree	Agree										I do not talk about nut consumption with my GP, dietitian or nurse		Neither agree nor disagree	Neither agree nor disagree	Agree
general population		38	female	2 Maori	yes	Post-secondary	neither agree nor disagree	disagree	agree	agree	agree	disagree	agree	agree	agree	agree	agree	disagree	agree	disagree	agree	Disagree	Disagree	Neither agree nor disagree	Agree	Agree	Agree	Strongly agree	Agree	Agree	Disagree	Disagree	Disagree	Disagree	Disagree										I do not talk about nut consumption with my GP, dietitian or nurse		Agree	Agree	Agree
general population		52	female	6 Other/not stated	no	Post-secondary	agree	strongly disagree	neither agree nor disagree	neither agree nor disagree	agree	neither agree nor disagree	strongly agree	neither agree nor disagree	agree	agree	strongly agree	neither agree nor disagree	agree	strongly disagree	agree	Agree	Agree	Agree	Disagree	Agree	Agree	Neither agree nor disagree	Disagree	Agree	Agree	Agree	Strongly agree	Agree	Agree										I do not talk about nut consumption with my GP, dietitian or nurse		Strongly agree	Agree	Strongly agree
general population		70	female	1 European	yes	Post-secondary	agree	disagree	agree	strongly disagree	strongly agree	disagree	agree	strongly disagree	agree	strongly disagree	agree	agree	strongly disagree	neither agree nor disagree	disagree	Neither agree nor disagree	Agree	Agree	Neither agree nor disagree	Agree	Agree	Strongly disagree	Strongly disagree	Strongly disagree	Strongly disagree	Agree	Agree	Agree	Agree										I do not talk about nut consumption with my GP, dietitian or nurse		Strongly agree	Strongly agree	Strongly agree
general population		82	female	1 European	no	Post-secondary	agree		agree								agree					Neither agree nor disagree	Agree	Neither agree nor disagree	Neither agree nor disagree	Agree		Agree	Neither agree nor disagree	Neither agree nor disagree	Agree	Agree	Agree	Disagree	Disagree										I do not talk about nut consumption with my GP, dietitian or nurse		Strongly agree	Strongly agree	Strongly agree
general population		49	female	2 Maori	yes	Secondary	agree	i don't know	agree	i don't know	agree	agree	i don't know	agree	i don't know	i don't know	i don't know	i don't know	i don't know	agree	agree	Strongly agree	Strongly agree	Strongly agree	Strongly agree	Strongly agree	Strongly agree	Strongly agree	Disagree	Strongly agree	Strongly agree	Strongly agree	Strongly agree	Strongly agree	Strongly agree										I do not talk about nut consumption with my GP, dietitian or nurse		Agree	Disagree	Disagree
general population		60	female	1 European	no	Post-secondary	agree	disagree	agree	i don't know	agree	neither agree nor disagree	i don't know	i don't know	i don't know	i don't know	agree	neither agree nor disagree	i don't know	i don't know	i don't know	Agree	Agree	Agree	Agree	Agree	I don't know	Agree	Neither agree nor disagree	Neither agree nor disagree	Neither agree nor disagree	Agree	Agree	Neither agree nor disagree	Neither agree nor disagree										I do not talk about nut consumption with my GP, dietitian or nurse		Agree	Agree	Agree
general population		36	female	6 Other/not stated	yes	Post-secondary	disagree	strongly disagree	agree	i don't know	agree	i don't know	i don't know	i don't know	i don't know	i don't know	agree	neither agree nor disagree	i don't know	i don't know	i don't know	Neither agree nor disagree	Agree	Neither agree nor disagree	Neither agree nor disagree	Neither agree nor disagree	Neither agree nor disagree	Agree	Agree	Agree	Disagree	Disagree	Disagree	Agree	Neither agree nor disagree										I do not talk about nut consumption with my GP, dietitian or nurse		Agree	Agree	Agree
general population		39	female	1 European	no	Post-secondary	disagree	disagree	agree	disagree	agree	neither agree nor disagree	neither agree nor disagree	neither agree nor disagree	neither agree nor disagree	neither agree nor disagree	agree	neither agree nor disagree	agree	agree	neither agree nor disagree	Agree	Agree	Agree	Neither agree nor disagree	Neither agree nor disagree	Neither agree nor disagree	Neither agree nor disagree	Disagree	Strongly agree	Disagree	Agree	Agree	Agree	Agree										I do not talk about nut consumption with my GP, dietitian or nurse		Agree	Agree	Agree
general population		69	male	1 European	no	Post-secondary	i don't know	i don't know	agree	i don't know	i don't know	i don't know	i don't know	strongly disagree	i don't know	i don't know	agree	i don't know	i don't know	i don't know	i don't know	I don't know	Agree	Agree	Agree	Agree	Agree	Agree	Strongly disagree	Strongly agree	Strongly agree	I don't know	I don't know	Neither agree nor disagree	Neither agree nor disagree										I do not talk about nut consumption with my GP, dietitian or nurse		I don't know	I don't know	Agree
general population		30	male	1 European	yes	Secondary	i don't know	agree	agree	agree	agree	agree	i don't know	agree	agree	agree	agree	i don't know	i don't know	i don't know	i don't know	Agree	Agree	Agree	Agree	Agree	Agree	Agree	Agree	Agree	Agree	Agree	Agree	I don't know	Agree			Eat MORE nuts or nut butters/spreads by your dietitian				MAINTAIN your level of nut consumption by your general practitioner (GP)					I don't know	I don't know	I don't know
general population		52	female	2 Maori	no	Post-secondary	neither agree nor disagree	i don't know	strongly agree	i don't know	neither agree nor disagree	i don't know	i don't know	i don't know	strongly disagree	i don't know	agree	neither agree nor disagree	i don't know	i don't know	i don't know	Neither agree nor disagree	Agree	Agree	Neither agree nor disagree	Neither agree nor disagree	Neither agree nor disagree	Agree	Neither agree nor disagree	Strongly agree	Neither agree nor disagree	Neither agree nor disagree	Neither agree nor disagree	Neither agree nor disagree	Agree										I do not talk about nut consumption with my GP, dietitian or nurse		Agree	Agree	Agree
general population		29	female	2 Maori	yes	Secondary	neither agree nor disagree	neither agree nor disagree	neither agree nor disagree	neither agree nor disagree	neither agree nor disagree	neither agree nor disagree	neither agree nor disagree	neither agree nor disagree	neither agree nor disagree	neither agree nor disagree	neither agree nor disagree	neither agree nor disagree	neither agree nor disagree	neither agree nor disagree	neither agree nor disagree	Agree	Agree	Agree	Agree	Agree	Agree	Neither agree nor disagree	Disagree	Neither agree nor disagree	Neither agree nor disagree	Neither agree nor disagree	Neither agree nor disagree	Agree	Agree										I do not talk about nut consumption with my GP, dietitian or nurse		Neither agree nor disagree	Neither agree nor disagree	Agree
general population		48	female	4 Asian	yes	Post-secondary	strongly agree	strongly agree	strongly agree	strongly agree	i don't know	i don't know	strongly agree	i don't know	strongly disagree	strongly agree	strongly agree	i don't know	i don't know	i don't know	agree	Neither agree nor disagree	Agree	Agree	Strongly disagree	I don't know	Neither agree nor disagree	I don't know	Agree	Strongly agree	Agree	Strongly agree	I don't know	I don't know	I don't know										I do not talk about nut consumption with my GP, dietitian or nurse		Strongly agree	Strongly agree	Strongly agree
general population		86	female	1 European	no		neither agree nor disagree	i don't know	i don't know	i don't know	i don't know	i don't know	i don't know	i don't know	i don't know	i don't know	i don't know	disagree	i don't know	disagree	i don't know	Neither agree nor disagree	Neither agree nor disagree	Agree	Neither agree nor disagree	Agree	Agree	Agree	Strongly agree	Strongly agree	Strongly agree	Strongly agree	Strongly agree	I don't know	I don't know										I do not talk about nut consumption with my GP, dietitian or nurse		Agree	Disagree	Disagree
general population (excluded)		68	female	1 European	no	Post-secondary	strongly agree	i don't know	i don't know	i don't know	i don't know	i don't know	i don't know	i don't know	i don't know	i don't know	i don't know	i don't know	i don't know	i don't know	i don't know	I don't know	I don't know	I don't know	I don't know	I don't know	I don't know	Agree	Neither agree nor disagree	Strongly agree	Neither agree nor disagree	I don't know	I don't know	I don't know	I don't know										I do not talk about nut consumption with my GP, dietitian or nurse
general population		42	female	1 European	yes	Post-secondary	agree	i don't know	agree	disagree	neither agree nor disagree	disagree	i don't know	disagree	agree	i don't know	agree	neither agree nor disagree	i don't know	i don't know	i don't know	Agree	Agree	Agree	Neither agree nor disagree	Agree	Neither agree nor disagree	Disagree	Disagree	Neither agree nor disagree	Disagree	Agree	Agree	Agree	Agree										I do not talk about nut consumption with my GP, dietitian or nurse		Agree	Agree	Agree
general population		66	female	1 European	no	Secondary	agree	neither agree nor disagree	agree	disagree	neither agree nor disagree	disagree	neither agree nor disagree	disagree	agree	i don't know	neither agree nor disagree	agree	neither agree nor disagree	neither agree nor disagree	neither agree nor disagree	Strongly agree	Strongly agree	Strongly agree	Strongly agree	Strongly agree	Strongly agree	Neither agree nor disagree	Neither agree nor disagree	Neither agree nor disagree	Disagree	Neither agree nor disagree	Neither agree nor disagree	Strongly agree	Strongly agree										I do not talk about nut consumption with my GP, dietitian or nurse		Agree	Agree	Agree
general population		52	male	1 European	yes	Post-secondary	agree	disagree	agree	strongly agree	agree	disagree	agree	disagree	neither agree nor disagree	strongly agree	agree	disagree	disagree	disagree	neither agree nor disagree	Disagree	Disagree	Disagree	Disagree	Disagree	Agree	Disagree	Disagree	Agree	Disagree	Neither agree nor disagree	Neither agree nor disagree	Neither agree nor disagree	Agree										I do not talk about nut consumption with my GP, dietitian or nurse		Disagree	Agree	Agree
general population		57	female	1 European	yes	Post-secondary	disagree	agree	disagree	disagree	agree	agree	disagree	agree	disagree	disagree	neither agree nor disagree	agree	agree	agree	disagree	Neither agree nor disagree	Neither agree nor disagree	Neither agree nor disagree	Neither agree nor disagree	Neither agree nor disagree	Neither agree nor disagree	Neither agree nor disagree	Neither agree nor disagree	Neither agree nor disagree	Neither agree nor disagree	Neither agree nor disagree	Neither agree nor disagree	Neither agree nor disagree	Neither agree nor disagree										I do not talk about nut consumption with my GP, dietitian or nurse		Neither agree nor disagree	Neither agree nor disagree	Neither agree nor disagree
general population		75	female	1 European	no	Post-secondary	agree	disagree	agree	disagree	agree	disagree	agree	i don't know	agree	agree	agree	i don't know	i don't know	neither agree nor disagree	i don't know	Neither agree nor disagree	Neither agree nor disagree	Neither agree nor disagree	Neither agree nor disagree	Neither agree nor disagree	Neither agree nor disagree	Neither agree nor disagree	Disagree	Neither agree nor disagree	Neither agree nor disagree	Neither agree nor disagree	Neither agree nor disagree	Agree	Neither agree nor disagree										I do not talk about nut consumption with my GP, dietitian or nurse		Neither agree nor disagree	Neither agree nor disagree	Neither agree nor disagree
general population		29	male	4 Asian	yes	Post-secondary	i don't know	strongly disagree	agree	strongly disagree	strongly agree	i don't know	i don't know	i don't know	i don't know	i don't know	neither agree nor disagree	strongly agree	i don't know	i don't know	i don't know	Neither agree nor disagree	Strongly agree	Strongly agree	Neither agree nor disagree	Agree	Strongly agree	Agree	Neither agree nor disagree	Neither agree nor disagree	Agree	Strongly agree	Strongly agree	Agree	Agree										I do not talk about nut consumption with my GP, dietitian or nurse		Strongly agree	Strongly agree	Strongly agree
general population		35	male	2 Maori	yes	Post-secondary	neither agree nor disagree	disagree	neither agree nor disagree	disagree	agree	disagree	neither agree nor disagree	neither agree nor disagree	agree	agree	neither agree nor disagree	disagree	disagree	disagree	agree	Agree	Neither agree nor disagree	Agree	Strongly agree	Agree	Agree	Agree	Agree	Agree	Agree	Neither agree nor disagree	Neither agree nor disagree	Agree	Agree										I do not talk about nut consumption with my GP, dietitian or nurse	I have not seen a GP, dietitian or nurse in the last 5 years	Disagree	Disagree	Neither agree nor disagree
general population		30	male	6 Other/not stated	yes	Secondary	disagree	agree	neither agree nor disagree	neither agree nor disagree	agree	agree	neither agree nor disagree	i don't know	i don't know	i don't know	agree	i don't know	i don't know	i don't know	i don't know	Neither agree nor disagree	Agree	Agree	Agree	Neither agree nor disagree	Agree	I don't know	Agree	Agree	Neither agree nor disagree	Neither agree nor disagree	Neither agree nor disagree	I don't know	I don't know	Eat MORE nuts or nut butters/spreads by your general practitioner (GP)											Disagree	Disagree	I don't know
general population		39	female	1 European	no	Post-secondary	agree	strongly disagree	strongly agree	disagree	agree	i don't know	i don't know	agree	i don't know	i don't know	agree	strongly disagree	i don't know	i don't know	i don't know	Agree	Agree	Agree	Agree	Neither agree nor disagree	Strongly agree	Neither agree nor disagree	Neither agree nor disagree	Strongly agree	Neither agree nor disagree	Strongly disagree	Strongly disagree	Neither agree nor disagree	Neither agree nor disagree										I do not talk about nut consumption with my GP, dietitian or nurse		Disagree	Disagree	Neither agree nor disagree
general population		69	female	1 European	no	Secondary	agree		agree	disagree	agree	disagree	agree	i don't know	strongly disagree	agree		neither agree nor disagree	disagree	disagree	i don't know	Disagree	Disagree	Disagree	Disagree	Disagree	Disagree	Disagree	Disagree	Disagree	Disagree	Disagree	Disagree	Agree	Agree										I do not talk about nut consumption with my GP, dietitian or nurse		Disagree	Disagree	Disagree
general population		18	female	1 European	no	Secondary	neither agree nor disagree	neither agree nor disagree	agree	neither agree nor disagree	agree	agree	agree	agree	neither agree nor disagree	agree	neither agree nor disagree	agree	agree	agree	neither agree nor disagree	Disagree	Disagree	Disagree	Disagree	Disagree	Disagree	Disagree	Disagree	Disagree	Disagree	Disagree	Disagree	Disagree	Disagree										I do not talk about nut consumption with my GP, dietitian or nurse		Neither agree nor disagree	Neither agree nor disagree	Neither agree nor disagree
general population (excluded)		72	male	1 European	yes	Post-secondary	agree	neither agree nor disagree	agree	disagree	agree	disagree	neither agree nor disagree	neither agree nor disagree	neither agree nor disagree	neither agree nor disagree	agree	strongly disagree	strongly disagree	strongly disagree	neither agree nor disagree	Neither agree nor disagree	Agree	Agree	Neither agree nor disagree	Agree	Agree	Neither agree nor disagree	Disagree	Strongly agree	Neither agree nor disagree	Disagree	Neither agree nor disagree	Agree	Agree										I do not talk about nut consumption with my GP, dietitian or nurse		Agree	Neither agree nor disagree	Agree
general population		23	female	1 European	no	Post-secondary	neither agree nor disagree	disagree	agree	i don't know	neither agree nor disagree	agree	agree	neither agree nor disagree	i don't know	strongly agree	agree	i don't know	i don't know	i don't know	i don't know	Agree	Agree	Disagree	Neither agree nor disagree	Disagree	Disagree	Disagree	Disagree	Agree	Disagree	Disagree	Disagree	Neither agree nor disagree	Neither agree nor disagree			Eat MORE nuts or nut butters/spreads by your dietitian									Disagree	Disagree	Disagree
general population		23	male	1 European	yes	Post-secondary	agree	disagree	disagree	disagree	agree		agree	disagree	i don't know	i don't know	strongly disagree	neither agree nor disagree	disagree	disagree	neither agree nor disagree	I don't know	Disagree	Disagree	Disagree	Disagree	Disagree	Disagree	Disagree	Disagree	Neither agree nor disagree	Agree	Agree	Disagree	Strongly agree										I do not talk about nut consumption with my GP, dietitian or nurse		Strongly agree	Strongly agree	Strongly agree
general population		59	male	1 European	no		strongly agree															Strongly agree	Strongly agree	Strongly agree	Strongly agree	Strongly agree	Strongly agree																		I do not talk about nut consumption with my GP, dietitian or nurse		Strongly agree	Strongly agree	Strongly agree
general population		77	female	1 European	no	Post-secondary	agree	i don't know	i don't know	i don't know	i don't know	i don't know	i don't know	i don't know	i don't know	i don't know	agree	i don't know	i don't know	i don't know	i don't know	Agree	Agree	I don't know	I don't know	I don't know	I don't know	Agree	I don't know	Disagree	Disagree	I don't know	I don't know	Agree	Agree										I do not talk about nut consumption with my GP, dietitian or nurse		Agree	Agree	Agree
general population		44	male	1 European	yes	Post-secondary	agree	strongly disagree	neither agree nor disagree	disagree	strongly agree	i don't know	agree	agree	agree	agree	agree	neither agree nor disagree	i don't know	i don't know	i don't know	Agree	Agree	Neither agree nor disagree	Disagree	Disagree	Disagree	Disagree	Disagree	Agree	Agree	Agree	Agree	Disagree	Disagree										I do not talk about nut consumption with my GP, dietitian or nurse		Agree	Agree	Agree
general population		70	male	6 Other/not stated	yes	Post-secondary	agree	disagree	agree	disagree	disagree	disagree	agree	neither agree nor disagree	i don't know	agree	agree	disagree	neither agree nor disagree	disagree	neither agree nor disagree	Agree	Agree	Disagree	Agree	Strongly disagree	Disagree	Disagree	Strongly disagree	Strongly agree	Strongly disagree	Strongly disagree	Agree	Agree	Strongly disagree										I do not talk about nut consumption with my GP, dietitian or nurse		Disagree	Disagree	Disagree
general population (excluded)		63	female	1 European	yes	Post-secondary	strongly agree	agree	strongly agree	agree	strongly agree	neither agree nor disagree	neither agree nor disagree	neither agree nor disagree	strongly disagree	strongly agree	agree	disagree	disagree	disagree	i don't know	Strongly disagree	Strongly disagree	Strongly disagree	Strongly disagree	Strongly disagree	Disagree	Strongly disagree	Strongly disagree	Strongly agree	Strongly disagree	Agree	Agree	Strongly disagree	Strongly disagree										I do not talk about nut consumption with my GP, dietitian or nurse		Agree	Agree	Agree
general population		68	female	2 Maori	yes	Post-secondary	agree	neither agree nor disagree	agree	agree	agree	agree	agree	agree	agree	agree	strongly agree	neither agree nor disagree	neither agree nor disagree	agree	agree	Neither agree nor disagree	Strongly agree	Strongly agree	Strongly agree	Strongly agree	Neither agree nor disagree	Strongly agree	Agree	Strongly agree	Agree	Neither agree nor disagree	Neither agree nor disagree	Neither agree nor disagree	Neither agree nor disagree										I do not talk about nut consumption with my GP, dietitian or nurse	I have not seen a GP, dietitian or nurse in the last 5 years	Strongly agree	Strongly agree	Strongly agree
general population		41	female	1 European	no	Post-secondary	agree	agree	strongly agree	neither agree nor disagree	disagree	neither agree nor disagree	neither agree nor disagree	disagree	i don't know	i don't know	strongly agree	neither agree nor disagree	i don't know	i don't know	i don't know	Agree	Agree	Agree	Agree	Agree	Agree	Agree	Disagree	Strongly agree	Strongly disagree	Neither agree nor disagree	Disagree	Disagree	Neither agree nor disagree										I do not talk about nut consumption with my GP, dietitian or nurse		Neither agree nor disagree	Agree	Agree
general population		62	male	1 European	yes	Post-secondary	strongly agree	strongly disagree	neither agree nor disagree	strongly disagree	strongly agree	strongly disagree	disagree	disagree	agree	neither agree nor disagree	neither agree nor disagree	disagree	disagree	strongly agree	neither agree nor disagree	Agree	Agree	Agree	Agree	Agree	Agree	Neither agree nor disagree	Disagree	Strongly agree	Agree	Strongly disagree	Disagree	Neither agree nor disagree	Neither agree nor disagree										I do not talk about nut consumption with my GP, dietitian or nurse		Strongly disagree	Disagree	Agree
general population		36	male	6 Other/not stated	yes	Secondary	agree		agree	neither agree nor disagree	neither agree nor disagree	neither agree nor disagree	neither agree nor disagree	agree	neither agree nor disagree	neither agree nor disagree	agree	neither agree nor disagree	neither agree nor disagree	neither agree nor disagree	neither agree nor disagree
general population		42	male	1 European	yes	Post-secondary	agree	neither agree nor disagree	neither agree nor disagree	neither agree nor disagree	neither agree nor disagree	neither agree nor disagree	neither agree nor disagree	neither agree nor disagree	neither agree nor disagree	neither agree nor disagree	neither agree nor disagree	neither agree nor disagree	neither agree nor disagree	neither agree nor disagree	neither agree nor disagree	Agree	Agree	Agree	Agree	Agree	Agree	Agree	Agree	Agree	Agree	Agree	Agree	Agree	Agree										I do not talk about nut consumption with my GP, dietitian or nurse		Neither agree nor disagree	Neither agree nor disagree	Neither agree nor disagree
general population		25	male	1 European	yes	Secondary	agree	disagree	agree	agree	agree	neither agree nor disagree	i don't know	i don't know	i don't know	agree	disagree	neither agree nor disagree	i don't know	i don't know	i don't know	Agree	Neither agree nor disagree	Agree	Agree	Neither agree nor disagree	Agree	Disagree	Agree	Strongly agree	Disagree	Neither agree nor disagree	Disagree	Neither agree nor disagree	Neither agree nor disagree										I do not talk about nut consumption with my GP, dietitian or nurse
general population		40	male	1 European	yes	Post-secondary	agree	agree	agree	disagree	agree	neither agree nor disagree	agree	agree	agree	agree	i don't know	agree	neither agree nor disagree	neither agree nor disagree	neither agree nor disagree	Disagree	Disagree	Disagree	Disagree	Disagree	Disagree	Disagree	Disagree	Disagree	Disagree	Disagree	Disagree	Disagree	Disagree										I do not talk about nut consumption with my GP, dietitian or nurse		I don't know	I don't know	I don't know
general population		41	male	6 Other/not stated	yes	Post-secondary	neither agree nor disagree	strongly disagree	agree	disagree	agree	strongly disagree	neither agree nor disagree	neither agree nor disagree	neither agree nor disagree	neither agree nor disagree	disagree	neither agree nor disagree	agree	agree	disagree	Agree	Agree	Neither agree nor disagree	Disagree	Neither agree nor disagree	Agree	Disagree	Disagree	Agree	Neither agree nor disagree	Agree	Agree	Strongly agree	Agree										I do not talk about nut consumption with my GP, dietitian or nurse		Agree	Agree	Agree
general population		69	female	2 Maori	no	Secondary	agree																																						I do not talk about nut consumption with my GP, dietitian or nurse
general population		42	male	2 Maori	yes	Post-secondary	neither agree nor disagree	disagree	strongly agree	neither agree nor disagree	agree	disagree	agree	agree	agree	neither agree nor disagree	agree	agree	agree	neither agree nor disagree	agree	Disagree	Disagree	Disagree	Agree	Agree	Agree	Disagree	Agree	Agree	Disagree	Agree	Neither agree nor disagree	Disagree	Disagree										I do not talk about nut consumption with my GP, dietitian or nurse		Strongly agree	Agree	Strongly agree
general population		31	female	1 European	no	Post-secondary	agree	disagree	agree	disagree	agree	i don't know	i don't know	i don't know	agree	agree	agree	neither agree nor disagree	i don't know	i don't know	i don't know	Agree	Agree	Agree	Agree	Agree	Agree	Agree		Strongly agree	Disagree	Disagree	Disagree	Agree	Agree			Eat MORE nuts or nut butters/spreads by your dietitian									Agree	Agree	Agree
general population		29	male	1 European	yes	Post-secondary	neither agree nor disagree	disagree	agree	disagree	agree	i don't know	i don't know	i don't know	i don't know	neither agree nor disagree	agree	i don't know	i don't know	i don't know	i don't know	Neither agree nor disagree	Agree	Agree	Agree	Agree	Agree	Neither agree nor disagree	Neither agree nor disagree	Neither agree nor disagree	Agree	Agree	Agree	I don't know	I don't know										I do not talk about nut consumption with my GP, dietitian or nurse
general population		38	male	6 Other/not stated	no	Less than secondary	neither agree nor disagree	neither agree nor disagree	agree	agree	strongly agree	agree	i don't know	agree	i don't know	i don't know	agree	agree	agree	agree	i don't know	Strongly agree	Strongly agree	Strongly agree	Strongly agree	Strongly agree	Strongly agree	Agree	Agree	Agree	Agree	Strongly agree	Strongly agree	Strongly agree	Strongly agree										I do not talk about nut consumption with my GP, dietitian or nurse		Agree	Strongly agree	Strongly agree
general population		19	male	6 Other/not stated			agree	disagree	agree	disagree	i don't know	disagree	i don't know	i don't know	i don't know	agree	agree	i don't know	i don't know	i don't know	i don't know	Neither agree nor disagree	Neither agree nor disagree	Neither agree nor disagree	Neither agree nor disagree	Neither agree nor disagree	Neither agree nor disagree	Neither agree nor disagree	Neither agree nor disagree	Agree	Neither agree nor disagree	Neither agree nor disagree	Neither agree nor disagree	Agree	Neither agree nor disagree
general population		81	female	1 European	no		strongly agree	strongly disagree	i don't know	disagree	strongly agree	disagree	agree	i don't know	i don't know	agree	agree	agree	i don't know	strongly agree	i don't know	Agree	Agree	I don't know	I don't know	Agree	I don't know	Agree	Disagree	Strongly agree	Disagree	Strongly agree	Strongly agree	Agree	Agree										I do not talk about nut consumption with my GP, dietitian or nurse		Agree	Agree	Strongly agree
general population		62	male	1 European	yes	Post-secondary	agree	neither agree nor disagree	agree	disagree	agree	strongly agree	agree	disagree	strongly disagree	agree	agree	agree	disagree	disagree	agree	Agree	Neither agree nor disagree	Agree	Agree	Disagree	Strongly agree	Agree	Disagree	Agree	Disagree	Disagree	Disagree	Disagree	Disagree										I do not talk about nut consumption with my GP, dietitian or nurse		Agree	Agree	Agree
general population		31	female	6 Other/not stated	no	Post-secondary	agree	i don't know	neither agree nor disagree	disagree	neither agree nor disagree	i don't know	agree	i don't know	neither agree nor disagree	neither agree nor disagree	neither agree nor disagree	disagree	i don't know	i don't know	i don't know	Agree	Agree	Agree	Neither agree nor disagree	Neither agree nor disagree	Agree	Agree	Agree	Agree	Neither agree nor disagree	Agree	Agree	Agree	Agree										I do not talk about nut consumption with my GP, dietitian or nurse		Agree	Agree	Strongly agree
general population		26	male	1 European	yes	Post-secondary	strongly agree	strongly disagree	agree	agree	agree	disagree	disagree	strongly disagree	i don't know	i don't know	neither agree nor disagree	strongly disagree	disagree	strongly disagree	strongly agree	Strongly agree	Strongly agree	Strongly agree	Agree	Disagree	Strongly agree	Agree	Neither agree nor disagree	Neither agree nor disagree	Strongly disagree	Disagree	Disagree	Strongly agree	Agree										I do not talk about nut consumption with my GP, dietitian or nurse		Disagree	Disagree	Disagree
general population		41	male	1 European	yes	Secondary	disagree	i don't know	agree	i don't know	agree	i don't know	i don't know	agree	agree	agree	agree	agree	agree	agree	i don't know	Neither agree nor disagree	Neither agree nor disagree	Neither agree nor disagree	Neither agree nor disagree	Neither agree nor disagree	Neither agree nor disagree	Neither agree nor disagree	Neither agree nor disagree	Neither agree nor disagree	Neither agree nor disagree	Neither agree nor disagree	Neither agree nor disagree	Neither agree nor disagree	Neither agree nor disagree										I do not talk about nut consumption with my GP, dietitian or nurse		Agree	Agree	Agree
general population		57	male	1 European	yes	Post-secondary	agree	disagree	agree	agree	disagree	disagree	agree	disagree	agree	agree	agree	disagree	disagree	disagree	agree	Agree	Agree	Agree	Agree	Agree	Agree	Neither agree nor disagree	Disagree	Agree	Neither agree nor disagree	Neither agree nor disagree	Neither agree nor disagree	Agree	Agree										I do not talk about nut consumption with my GP, dietitian or nurse		Neither agree nor disagree	Agree	Agree
general population		60	male	1 European	yes	Post-secondary	agree	disagree	agree	disagree	neither agree nor disagree	disagree	neither agree nor disagree	disagree	neither agree nor disagree	neither agree nor disagree	agree	neither agree nor disagree	disagree	disagree	neither agree nor disagree	Neither agree nor disagree	Agree	Agree	Agree	Agree	Agree	Neither agree nor disagree	Neither agree nor disagree	Agree	Neither agree nor disagree	Agree	Agree	Agree	Agree										I do not talk about nut consumption with my GP, dietitian or nurse		Agree	Agree	Agree
general population		78	male	1 European	yes	Secondary	agree	neither agree nor disagree	agree	disagree	neither agree nor disagree	disagree	i don't know	i don't know	i don't know	i don't know	agree	i don't know	i don't know	i don't know	i don't know	Neither agree nor disagree	Agree	Neither agree nor disagree	Neither agree nor disagree	Neither agree nor disagree	Neither agree nor disagree	Neither agree nor disagree	Disagree	Neither agree nor disagree	Disagree	Neither agree nor disagree	Disagree	Agree	Agree										I do not talk about nut consumption with my GP, dietitian or nurse		Neither agree nor disagree	Neither agree nor disagree	Neither agree nor disagree
general population		47	female	2 Maori	yes	Post-secondary	agree	strongly disagree	agree	neither agree nor disagree	agree	neither agree nor disagree	neither agree nor disagree	neither agree nor disagree	agree	agree	strongly agree	strongly agree	disagree	neither agree nor disagree	disagree	Agree	Agree	Agree	Agree	Agree	Agree	Strongly disagree	Disagree	Strongly agree	Strongly disagree	Neither agree nor disagree	Agree	Disagree	Disagree										I do not talk about nut consumption with my GP, dietitian or nurse		Agree	Agree	Agree
general population		45	female	1 European	yes	Post-secondary	strongly agree	strongly disagree	strongly agree	disagree	neither agree nor disagree	disagree	agree	neither agree nor disagree	strongly disagree	agree	agree	disagree	disagree	disagree	neither agree nor disagree	Agree	Agree	Agree	Agree	Agree	Agree	Agree	Neither agree nor disagree	Neither agree nor disagree	Disagree	Neither agree nor disagree	Neither agree nor disagree	Agree	Agree										I do not talk about nut consumption with my GP, dietitian or nurse		Agree	Agree	Agree
general population		69	male	2 Maori	yes	Post-secondary	neither agree nor disagree	disagree	agree	strongly disagree	strongly agree	i don't know	i don't know	i don't know	agree	agree	agree	agree	neither agree nor disagree	i don't know	i don't know	Neither agree nor disagree	Neither agree nor disagree	Neither agree nor disagree	Neither agree nor disagree	Neither agree nor disagree	Neither agree nor disagree	Agree	Neither agree nor disagree	Neither agree nor disagree	Neither agree nor disagree	Strongly agree	Agree	I don't know	I don't know										I do not talk about nut consumption with my GP, dietitian or nurse		Strongly agree	Strongly agree	Strongly agree
general population		63	female	1 European	no	Secondary	agree	neither agree nor disagree	strongly agree	neither agree nor disagree	agree	neither agree nor disagree	neither agree nor disagree	agree	disagree	disagree	neither agree nor disagree	agree	agree	agree	disagree	Agree	Agree	Agree	Neither agree nor disagree	Agree	Agree	Agree	Neither agree nor disagree	Strongly agree	Neither agree nor disagree	Agree	Neither agree nor disagree	I don't know	I don't know										I do not talk about nut consumption with my GP, dietitian or nurse	I have not seen a GP, dietitian or nurse in the last 5 years	Agree	Agree	Strongly agree
general population (excluded)		52	female	1 European	yes	Post-secondary	agree	strongly disagree	i don't know	i don't know	agree	i don't know	i don't know	i don't know	agree	i don't know	agree	agree	i don't know	i don't know	i don't know	Neither agree nor disagree	Neither agree nor disagree	Disagree	Neither agree nor disagree	Neither agree nor disagree	Neither agree nor disagree	Disagree	Disagree	Neither agree nor disagree	Strongly disagree	Agree	Agree	Neither agree nor disagree	Neither agree nor disagree										I do not talk about nut consumption with my GP, dietitian or nurse		Neither agree nor disagree	Agree	Neither agree nor disagree
general population		93	female	1 European	no	Secondary	agree	i don't know	agree	i don't know	i don't know	neither agree nor disagree	i don't know	i don't know	i don't know	i don't know	agree	neither agree nor disagree	i don't know	i don't know	i don't know	Agree	Agree	Agree	Agree	Agree	Agree	Disagree	Disagree	Disagree	Disagree	Disagree	Disagree	Agree	Agree										I do not talk about nut consumption with my GP, dietitian or nurse		Disagree	Disagree	Disagree
general population		65	male	1 European	yes	Secondary	agree	neither agree nor disagree	neither agree nor disagree	neither agree nor disagree	agree	neither agree nor disagree	neither agree nor disagree	agree	neither agree nor disagree	neither agree nor disagree	disagree	neither agree nor disagree	neither agree nor disagree	neither agree nor disagree	neither agree nor disagree	Agree	Agree	Agree	Agree	Agree	Agree	I don't know	Neither agree nor disagree	Strongly agree	Neither agree nor disagree	Strongly agree	Strongly agree	Agree	Agree										I do not talk about nut consumption with my GP, dietitian or nurse		Agree	Agree	Strongly agree
[truncated: 325 more rows]
[truncated: 4 more columns]
